# Supplementary material for: Genes Associated with Foliar Resistance to Septoria Nodorum Blotch of Hexaploid Wheat (Triticum aestivum L.)
Source: Int J Mol Sci. 2021 May 25;22(11):5580. doi: 10.3390/ijms22115580 (PMC8197541; doi:10.3390/ijms22115580)
Supplement: Supplementary file 1 [file ijms-22-05580-s001.zip]

Archive with 1 entries (1 files):
- ijms-1225944-supplementary.xlsx
