# Supplementary material for: Genes Associated with Foliar Resistance to Septoria Nodorum Blotch of Hexaploid Wheat (Triticum aestivum L.)
Source: Int J Mol Sci. 2021 May 25;22(11):5580. doi: 10.3390/ijms22115580 (PMC8197541; doi:10.3390/ijms22115580)
Supplement: Supplementary file 1 [file ijms-22-05580-s001.zip › ijms-1225944-supplementary.xlsx]

## Sheet: Description
Annotation of gene content in the 21.5 Mbp region of the reference genome sequence (1BS Annotation tab) aligned to the QTL region for SNB resistance on chromosome 1BS
Annotation of gene content in the 45.6 Mbp region of the reference genome sequence (5BL Annotation tab) aligned to the QTL region for SNB resistance on chromosome 5BL
PCR primer sequence information for 62 selected R-genes from 1BS annotation (R-gene 1BS Primers tab). Primers designed for tiling paths from the reference genome sequence. Tiling paths were designed across each entire gene, including >500 bp upstream from the predicted start codon.
PCR primer sequence information for 39 selected R-genes from 5BL annotation (R-gene 5BL Primers tab). Primers designed for tiling paths from the reference genome sequence. Tiling paths were designed across each entire gene, including >500 bp upstream from the predicted start codon.

## Sheet: 1BS Annotation
	INTERNATIONAL WHEAT GENOME SEQUENCING CONSORTIUM:- GRAMENE RELEASE #62 (12 NOVEMBER 2019)
Gene #	Marker	Location (bp)	Transcript ID	bp	Protein	Description	Max Score	Total Score	Query Coverage	E value	Ident	Accession
1		1, 203, 582	TraesCS1B02G000800.1	4017	477aa	peroxin 14 [Arabidopsis thaliana]	185	185	0.82	1e-51	0.37	NP_201087.3
						PREDICTED: peroxisomal membrane protein PEX14 [Glycine max]	177	177	0.84	1e-48	0.36	XP_006579567.1
	IWB7273	1, 203, 706
	IWB 11788	1, 203, 968
2		1, 208, 687	TraesCS1B02G000900.1	1513	410aa	E3 ubiquitin-protein ligase SIS3 [Glycine max]	562	562	0.88	0	0.756	XP_014630932.1
						E3 ubiquitin-protein ligase SIS3 isoform X1 [Glycine max]	526	526	0.88	0	0.7285	XP_003549625.1
3		1, 248, 713	TraesCS1B02G001000.1	2957	694aa	PREDICTED: uncharacterized protein LOC100817814 isoform X2 [Glycine max]	647	647	0.82	0	0.55	XP_003535403.1
						hypothetical protein AT5G23490 [Arabidopsis thaliana]	551	551	0.81	0	0.51	NP_197740.2
4		1, 258, 800	TraesCS1B02G001100.1	792	127aa	PREDICTED: Aegilops tauschii subsp. tauschii E3 ubiquitin-protein ligase SIS3 (LOC109734572), mRNA	145	145	0.81	9e-31	0.78	XM_020293778.1
						PREDICTED: Setaria italica E3 ubiquitin-protein ligase SIS3 (LOC101756920), mRNA	54.7	54.7	0.08	0.002	1	XM_004968832.1
5		1, 265, 734	TraesCS1B02G001200.1	889	167aa	hypothetical protein D1007_26523 [Hordeum vulgare]	120	120	0.83	6e-31	0.4643	KAE8798229.1
						hypothetical protein D1007_14780 [Hordeum vulgare]	112	112	0.64	1e-28	0.5648	KAE8808700.1
6		1, 272, 755	TraesCS1B02G001400.1	516	171aa	hypothetical protein D1007_26523 [Hordeum vulgare]	130	130	0.85	9e-35	0.4863	KAE8798229.1
						hypothetical protein D1007_14780 [Hordeum vulgare]	112	112	0.65	7e-29	0.5714	KAE8808700.1
7		1, 416, 127	TraesCS1B02G001500.1	1080	359aa	PREDICTED: proline-rich receptor-like protein kinase PERK8 [Glycine max]	437	437	0.61	9e-145	0.65	XP_003530471.1
						Protein kinase superfamily protein [Arabidopsis thaliana]	414	414	0.62	1e-136	0.58	NP_198672.1
8		1, 419, 308	TraesCS1B02G001600.1	1914	460aa	hypothetical protein AT1G36320 [Arabidopsis thaliana]	441	441	0.7	7e-152	0.62	NP_564471.1
	IWB45437	1, 419, 736				PREDICTED: uncharacterized protein At4g37920, chloroplastic [Glycine max]	429	429	0.74	2e-147	0.6	XP_003535049.1
	IWB23711	1, 421, 158
9		1, 423, 557	TraesCS1B02G001700.1	IWB23711	533aa	PREDICTED: cytochrome P450 CYP72A219-like [Glycine max]	568	568	0.96	0	0.53	XP_006594768.1
						cytochrome P450, family 72, subfamily A, polypeptide 7 [Arabidopsis thaliana]	545	545	0.93	0	0.53	NP_188079.1
10		1, 430, 072	TraesCS1B02G001800.1	4771	1229aa	PREDICTED: putative phospholipid-transporting ATPase 9 [Glycine max]	1624	1624	0.98	0	0.64	XP_003525635.1
						ATPase E1-E2 type family protein / haloacid dehalogenase-like hydrolase family protein [Arabidopsis thaliana]	1604	1604	0.96	0	0.64	NP_177038.1
11		1, 469, 939	TraesCS1B02G001900.1	1844	533aa	cytochrome P450 72A14-like [Aegilops tauschii subsp. tauschii]	1001	1001	0.99	0	0.94	XP_020149359.1
						cytochrome P450 72A15-like [Aegilops tauschii subsp. tauschii]	988	988	0.99	0	0.94	XP_020149360.1
12		1, 522, 754	TraesCS1B02G002000.1	4603	1297aa	paired amphipathic helix protein Sin3-like 4 [Aegilops tauschii subsp. tauschii]	2084	2084	1	0	0.97	XP_020149357.1
						Paired amphipathic helix protein Sin3-like 3 [Triticum urartu]
	wPt-2751	1, 684, 681					2031	2031	1	0	0.96	EMS48538.1
13		1, 684, 683	TraesCS1B02G002100.1	1956	537aa	glycosyltransferase-like At2g41451 [Aegilops tauschii subsp. tauschii]	996	996	1	0	0.96	XP_020149355.1
						KOB1 [Zea mays]	770	770	0.95	0	0.76	ACG34068.1
14		1, 705, 868	TraesCS1B02G002200.1	3279	622aa	NBS-LRR class RGA [Aegilops tauschii]	296	296	0.97	7e-98	0.63	AAM69850.1
						putative disease resistance protein RGA3 [Aegilops tauschii subsp. tauschii]	293	293	0.97	1e-94	0.62	XP_020168738.1
15		1, 728, 306	TraesCS1B02G002300.1	4057	1034aa	putative disease resistance protein RGA3 [Aegilops tauschii subsp. tauschii]	1209	1209	0.98	0	0.76	XP_020168738.1
						NBS-LRR class RGA [Aegilops tauschii]	1184	1184	0.97	0	0.76	AAM69850.1
16	1BR_NRC_5A	1, 778, 773	TraesCS1B02G002400.1	3978	580aa	putative disease resistance protein RGA3 [Aegilops tauschii subsp. tauschii]	781	781	1	0	0.79	XP_020168738.1
						NRC1a [Triticum aestivum]	673	673	0.76	0	0.88	AKC34064.1
17		1, 807, 963	TraesCS1B02G002500.1	2969	831aa	unnamed protein product [Triticum turgidum subsp. durum]	1471	1471	0.96	0	0.9025	VAH11960.1
						Putative disease resistance RPP13-like protein 3 [Triticum urartu]	1315	1315	0.96	0	0.8362	EMS58482.1
18		1, 818, 420	TraesCS1B02G002600.1	924	307aa	unnamed protein product [Triticum turgidum subsp. durum]	527	1705	0.99	0	0.8922	VAH00106.1
						putative LRR receptor-like serine/threonine-protein kinase [Hordeum vulgare]	481	1538	0.99	6e-165	0.823	KAE8777585.1
	wPt-7094/wPt-8267	1, 825, 338
19		1, 826,151	TraesCS1B02G002700.1	3279	989aa	hypothetical protein F775_52148 [Aegilops tauschii]	1852	1852	0.98	0	0.94	EMT23135.1
						LRR receptor-like serine/threonine-protein kinase GSO1 [Triticum urartu]	1814	1814	0.98	0	0.94	EMS49415.1
20	1B_NRC_A1	1, 843, 611	TraesCS1B02G002800.1	4238	1078aa	NRC1a [Triticum aestivum]	1967	1967	0.89	0	0.9896	AKC34064.1
						NRC1b [Triticum aestivum]	1966	1966	0.89	0	0.9896	AKC34065.1
21	1BR_RPP13_1B	1, 939, 037	TraesCS1B02G002900.1	3721	932aa	unnamed protein product [Triticum turgidum subsp. durum]	1532	1532	0.99	0	0.8207	VAH11960.1
						Putative disease resistance RPP13-like protein 3 [Triticum urartu]	1496	1496	0.99	0	0.8101	EMS58482.1
22	1BR_RPP13_2C	1, 971, 081	TraesCS1B02G003000.1	1993	543aa	putative disease resistance RPP13-like protein 1 [Aegilops tauschii subsp. tauschii]	672	672	0.93	0	0.6628	XP_020168734.1
						Putative disease resistance protein RGA4 [Triticum urartu]	670	670	0.99	0	0.6377	EMS47090.1
23	1BR_RGA_4B	2003631	TraesCS1B02G003100.1	3098	901aa	putative disease resistance protein RGA1 [Hordeum vulgare]	894	894	0.81	0	0.6247	KAE8799430.1
						Lr21 [Hordeum vulgare]	884	1649	0.94	0	0.5805	KAE8821775.1
24	1BR_RPP13_11D	2, 052, 844	TraesCS1B02G003200.1	3175	859aa	putative disease resistance RPP13-like protein 1 [Aegilops tauschii subsp. tauschii]	1467	1467	1	0	0.8523	XP_020168734.1
						Putative disease resistance protein RGA4 [Triticum urartu]	1063	1063	0.67	0	0.8731	EMS47090.1
25	1BR_RPP13_13E	2, 075, 617	TraesCS1B02G003300.1	2963	356aa	putative disease resistance RPP13-like protein 1 [Aegilops tauschii subsp. tauschii]	593	593	0.85	0	0.9377	XP_020168734.1
						Putative disease resistance protein RGA4 [Triticum urartu]	575	575	0.87	0	0.873	EMS47090.1
26	1BR_RPP13_7F	2, 099, 726	TraesCS1B02G003400.1	3339	835aa	putative disease resistance RPP13-like protein 1 [Aegilops tauschii subsp. tauschii]	1341	1341	1	0	0.8076	XP_020168734.1
						Putative disease resistance protein RGA4 [Triticum urartu]	1037	1037	0.68	0	0.8698	EMS47090.1
27		2,117, 595	TraesCS1B02G003500.1	429	142aa	unnamed protein product [Triticum turgidum subsp. durum]	235	235	0.95	1e-76	0.8897	VAH91141.1
						XIAP-associated factor 1-like [Aegilops tauschii subsp. tauschii]	206	206	0.97	8e-65	0.9137	XP_020176007.1
28		2, 120, 478	TraesCS1B02G003600.1	2922	973aa	Phytosulfokine receptor 1 [Hordeum vulgare]	1161	1161	0.83	0	0.7131	KAE8811209.1
						putative disease resistance RPP13-like protein 2 [Brachypodium distachyon]	928	928	0.92	0	0.5609	XP_024310172.1
29		2, 228, 115	TraesCS1B02G003700.1	3329	864aa	putative late blight resistance protein homolog R1A-4 [Aegilops tauschii subsp. tauschii]	1020	1020	0.99	0	0.62	XP_020179104.1
						Disease resistance protein RPP13 [Triticum urartu]	492	492	0.99	3e-162	0.4	EMS53684.1
30		2, 233,991	TraesCS1B02G003800.1	1055	213aa	hypothetical protein BRADI_4g12800 [Brachypodium distachyon]	212	212	0.94	3e-72	0.6	KQJ87656.1
						leucine-rich repeat receptor protein kinase MSP1 [Phalaenopsis equestris]	28.9	28.9	0.32	0.015	0.29	XP_020580689.1
31		2, 273, 655	TraesCS1B02G003900.1	1044	347aa	hypothetical protein D1007_35767 [Hordeum vulgare]	202	202	0.42	1e-59	0.6333	KAE8790006.1
						hypothetical protein BRADI_2g22919v3 [Brachypodium distachyon]	185	185	0.49	5e-53	0.5434	KQK05851.1
32		2, 301, 538	TraesCS1B02G004000.1	677	114aa	Cysteine-rich receptor-like protein kinase 10 [Aegilops tauschii]	966	966	0.83	0	0.72	EMT21331.1
						putative disease resistance RPP13-like protein 1 [Aegilops tauschii subsp. tauschii]	863	863	0.86	0	0.65	XP_020168734.1
33	1B_NRC_E1	2, 354, 630	TraesCS1B02G004100.1	2145	714aa	SnTox1 sensitivity protein [Triticum aestivum]	1486	1486	0.89	0	1	ALA50713.1
						Snn1 [Triticum aestivum]	1485	1485	0.89	0	0.99	AKO62681.1
	IWB63360	2, 355, 260
34		2, 537, 501	TraesCS1B02G004200.1	1212	403aa	unnamed protein product [Triticum turgidum subsp. durum]	730	730	0.99	0	0.8875	VAI44293.1
						4-hydroxyphenylpyruvate dioxygenase [Aegilops tauschii subsp. tauschii]	712	712	0.99	0	0.8949	XP_020150598.1
35		2, 555, 943	TraesCS1B02G004300.1	1287	428aa	tryptophan aminotransferase related 2 [Arabidopsis thaliana]	391	391	0.84	1e-132	0.52	NP_567706.1
						PREDICTED: tryptophan aminotransferase-related protein 2-like [Glycine max]	391	391	0.84	2e-132	0.51	XP_003522396.1
36		2612417	TraesCS1B02G004400.1	1455	397aa	putative alliin lyase [Aegilops tauschii]	728	728	0.89	0	0.9831	AAM69848.1
						tryptophan aminotransferase related 2 [Triticum aestivum]	594	594	0.9	0	0.8132	ATL76703.1
37		2, 617, 568	TraesCS1B02G004500.1	1270	323aa	D-isomer specific 2-hydroxyacid dehydrogenase family protein [Arabidopsis thaliana]	295	295	0.97	9e-98	0.5	NP_973693.1
						PREDICTED: glyoxylate/hydroxypyruvate reductase HPR3-like [Glycine max]	271	271	0.92	2e-88	0.48	XP_003528898.1
38	1B_NRC_C1	2, 752, 457	TraesCS1B02G004600.1	3618	1130aa	NRC1 motif deletion mutant 2 [Triticum aestivum]	463	463	0.88	7e-169	0.9	AKC34067.1
						wheat leaf rust resistance Lr21 [Triticum aestivum]	998	1130	0.96	0	0.6	ADK32523.1
39	1BR_RR_3A	2, 917, 527	TraesCS1B02G004700.1	2472	823aa	receptor kinase-like protein Xa21 [Aegilops tauschii subsp. tauschii]	1561	1561	0.97	0	0.79	XP_020160389.1
						Putative LRR receptor-like serine/threonine-protein kinase [Aegilops tauschii]	1550	2228	0.97	0	0.77	EMT08644.1
40		3, 046, 414	TraesCS1B02G004800.1	1173	390aa	hypothetical protein TRIUR3_21804 [Triticum urartu]	360	360	0.94	1e-124	0.55	EMS56283.1
						PREDICTED: uncharacterized protein LOC101755589 isoform X2 [Setaria italica]	270	270	0.94	4e-89	0.44	XP_012702393.1
41	1BR_LRR_3C	3, 144, 069	TraesCS1B02G004900.1	3275	977aa	hypothetical protein F775_52148 [Aegilops tauschii]	1834	1834	0.98	0	0.94	EMT23135.1
						LRR receptor-like serine/threonine-protein kinase GSO1 [Triticum urartu]	1787	1787	0.98	0	0.93	EMS49415.1
42		3, 170, 728	TraesCS1B02G005000.1	306	101aa	unnamed protein product [Triticum aestivum]	165	165	0.97	4e-50	0.7551	SPT20126.1
						uncharacterized protein LOC109753192 [Aegilops tauschii subsp. tauschii]	167	167	1	5e-48	0.7723	XP_020167702.1
43		3, 171, 426	TraesCS1B02G005100.1	2442	813aa	unnamed protein product [Triticum turgidum subsp. durum]	1674	1674	1	0	1	VAH11910.1
						unnamed protein product [Triticum turgidum subsp. durum]	1666	1666	1	0	0.9867	VAH11923.1
44		3, 200, 087	TraesCS1B02G005200.1	999	332aa	myb-related protein P-like [Aegilops tauschii subsp. tauschii]	408	408	0.7	3e-146	0.86	XP_020178489.1
						transcription factor MYB12-like [Aegilops tauschii subsp. tauschii]	308	308	0.68	8e-108	0.7	XP_020159331.1
45		3, 269, 195	TraesCS1B02G005300.1	1197	398aa	hydroxycinnamoyltransferase 1-like [Aegilops tauschii subsp. tauschii]	587	587	0.8	0	0.88	XP_020159333.1
						hydroxycinnamoyltransferase 1-like [Aegilops tauschii subsp. tauschii]	543	543	0.8	0	0.82	XP_020154071.1
46		3, 562, 921	TraesCS1B02G005400.1	282	93aa	unnamed protein product [Triticum turgidum subsp. durum]	189	189	1	7e-61	1	VAH12002.1
						unnamed protein product [Triticum turgidum subsp. durum]	140	140	0.81	3e-41	0.8816	VAH00107.1
47		3, 574, 035	TraesCS1B02G005500.1	738	245aa	unnamed protein product [Triticum turgidum subsp. durum]	511	511	1	0	1	VAH12003.1
						uncharacterized protein LOC109750474 [Aegilops tauschii subsp. tauschii]	496	496	1	4e-176	0.9633	XP_020165021.1
48	1BR_RR_2C	3, 655, 656	TraesCS1B02G005600.1	1399	112aa	unnamed protein product [Triticum turgidum subsp. durum]	227	227	1	5e-75	1	VAH12004.1
						SNF1-related protein kinase regulatory subunit beta-3 [Aegilops tauschii subsp. tauschii]	226	226	1	1e-74	1	XP_020165022.1
49		3, 881, 677	TraesCS1B02G006000.1	1336	404aa	flavin-containing monooxygenase FMO GS-OX-like 9 isoform X2 [Aegilops tauschii subsp. tauschii]	436	436	0.95	1e-155	0.82	XP_020189354.1
						flavin-containing monooxygenase FMO GS-OX-like 8 isoform X1 [Aegilops tauschii subsp. tauschii]	437	437	0.95	2e-155	0.82	XP_020189353.1
50		3, 894, 103	TraesCS1B02G006100.1	1902	633aa	uncharacterized protein LOC101766188 [Setaria italica]	962	962	1	0	0.7994	XP_004978724.1
						hypothetical protein SEVIR_8G037300v2 [Setaria viridis]	959	959	1	0	0.789	TKV99349.1
51		3, 907, 235	TraesCS1B02G006200.1	1552	446aa	Flavin-containing monooxygenase FMO GS-OX-like 9 [Triticum urartu]	434	434	1	2e-155	0.78	EMS53845.1
						flavin-containing monooxygenase FMO GS-OX-like 9 isoform X2 [Aegilops tauschii subsp. tauschii]	235	344	0.73	9e-77	0.82	XP_020189354.1
52	1B_Lr21_B3	3, 923, 636	TraesCS1B02G006300.1	4078	1233aa	Putative disease resistance protein RGA3 [Aegilops tauschii]	1222	1222	0.65	0	0.74	EMT21812.1
						Lr21 [Aegilops tauschii]	786	892	0.83	0	0.5	AAP74647.1
53	1BR_LRR_1D	3, 935, 552	TraesCS1B02G006400.1	1562	400aa	hypothetical protein TRIUR3_22568 [Triticum urartu]	479	479	0.99	1e-171	0.88	EMS46599.1
					00aa	F-box/LRR-repeat protein 14-like [Aegilops tauschii subsp. tauschii]	478	478	0.99	3e-171	0.88	XP_020181864.1
54		3, 942, 367	TraesCS1B02G006500.1	2196	731aa	MDIS1-interacting receptor like kinase 2-like [Aegilops tauschii subsp. tauschii]	1038	1038	0.93	0	0.7486	XP_020180353.1
						unnamed protein product [Triticum turgidum subsp. durum]	879	1526	0.91	0	0.6901	VAH12079.1
55		3, 946, 949	TraesCS1B02G006600.1	687	228aa	charged multivesicular body protein 5-like [Aegilops tauschii subsp. tauschii]	309	309	1	7e-111	0.99	XP_020165029.1
						Charged multivesicular body protein 5 [Triticum urartu]	308	308	1	1e-110	0.99	EMS47187.1
56		3, 946, 949	TraesCS1B02G006700.1	3770	1128aa	Putative LRR receptor-like serine/threonine-protein kinase [Aegilops tauschii]	1763	1763	0.97	0	0.81	EMT22712.1
						Putative LRR receptor-like serine/threonine-protein kinase [Aegilops tauschii]	1721	1721	0.95	0	0.8	EMT22713.1
57	1BR_LRR_4E	3, 964, 540	TraesCS1B02G006800.1	3399	1132aa	Putative LRR receptor-like serine/threonine-protein kinase [Aegilops tauschii]	1031	1986	0.99	0	0.84	EMT22712.1
						Putative LRR receptor-like serine/threonine-protein kinase [Aegilops tauschii]	1019	1674	0.99	0	0.84	EMT22713.1
58	1B_RPM1_A1	4, 053, 604	TraesCS1B02G006900.1	6236	1911aa	Disease resistance protein RPM1 [Triticum urartu]	784	1394	1	0	0.47	EMS58012.1
						Putative disease resistance protein RDL6/RF9 [Aegilops tauschii]	624	1542	0.97	0	0.46	EMT07398.1
59		4, 084, 892	TraesCS1B02G007000.1	2216	na	unnamed protein product [Triticum turgidum subsp. durum]	882	882	0.61	0	1	VAH12040.1
		non translating				Wall-associated receptor kinase 5 [Hordeum vulgare]	682	1182	0.96	0	0.7829	KAE8807300.1
60		4, 097, 642	TraesCS1B02G007100.1	1248	415aa	unnamed protein product [Triticum turgidum subsp. durum]	738	738	1	0	0.8916	VAH12086.1
						unnamed protein product [Triticum turgidum subsp. durum]	725	920	1	0	0.8428	VAH12087.1
61	1BR_LRR_2F	4, 109, 172	TraesCS1B02G007200.1	2022	517aa	hypothetical protein TRIUR3_22568 [Triticum urartu]	888	888	0.93	0	0.9	EMS46599.1
						F-box/LRR-repeat protein 14-like [Aegilops tauschii subsp. tauschii]	887	887	0.94	0	0.88	XP_020181864.1
62	1BR_LRR_4G	4, 143, 562	TraesCS1B02G007300.1	1978	471aa	F-box/LRR-repeat protein 14-like [Aegilops tauschii subsp. tauschii]	837	870	0.98	0	0.89	XP_020181864.1
						F-box/LRR-repeat protein 14 [Triticum urartu]	799	840	0.98	0	0.86	EMS51454.1
63		4, 150, 736	TraesCS1B02G007400.1	442	139aa	Putative LRR receptor-like serine/threonine-protein kinase [Aegilops tauschii]	1802	1802	0.99	0	0.82	EMT22712.1
						MDIS1-interacting receptor like kinase 2-like isoform X1 [Aegilops tauschii subsp. tauschii]	1540	1540	1	0	0.72	XP_020180246.1
64		4, 205, 209	TraesCS1B02G007500.1	1034	310aa	predicted protein [Hordeum vulgare subsp. vulgare]	554	554	0.95	0	0.91	BAK05059.1
						uncharacterized protein LOC109750462 [Aegilops tauschii subsp. tauschii]	553	553	0.93	0	0.92	XP_020165009.1
65		4, 219, 905	TraesCS1B02G007600.1	1281	312aa	predicted protein [Hordeum vulgare subsp. vulgare]	276	276	0.75	2e-93	0.67	BAK00898.1
						protein NEN4-like [Aegilops tauschii subsp. tauschii]	250	354	0.75	2e-83	0.92	XP_020165025.1
66		4, 222, 340	TraesCS1B02G007700.1	1341	199aa	uncharacterized protein LOC109750484 [Aegilops tauschii subsp. tauschii]	376	376	1	8e-138	0.94	XP_020165031.1
67		4, 320, 651	TraesCS1B02G007800.1	1644	547aa	transcription initiation factor TFIID subunit 6 [Aegilops tauschii subsp. tauschii]	860	860	0.98	0	0.99	XP_020165024.1
						Transcription initiation factor TFIID subunit 6 [Aegilops tauschii]	853	853	0.98	0	0.97	EMT21817.1
	IWB64368	4, 320, 856
68		4, 340, 022	TraesCS1B02G007900.1	2360	612aa	E3 ubiquitin-protein ligase ORTHRUS 2-like [Aegilops tauschii subsp. tauschii]	1280	1280	1	0	0.92	XP_020165023.1
						E3 ubiquitin-protein ligase ORTHRUS 2-like [Aegilops tauschii subsp. tauschii]	1254	1299	0.83	0	0.96	XP_020170645.1
69		4, 345, 220	TraesCS1B02G008000.1	3390	936aa	protein MEI2-like 3 [Aegilops tauschii subsp. tauschii]	1876	1876	1	0	0.96	XP_020165036.1
						Meiosis protein mei2 [Aegilops tauschii]	1870	1870	1	0	0.96	EMT21815.1
70		4, 463, 768	TraesCS1B02G008100.1	1099	245aa	unnamed protein product [Triticum turgidum subsp. durum]	159	159	0.97	5e-44	0.416	VAH86703.1
						hypothetical protein EJB05_26249 [Eragrostis curvula]	152	152	0.97	2e-41	0.4186	TVU23865.1
71		4, 475, 908	TraesCS1B02G008200.1	1270	232aa	SNF7 family protein [Glycine max]	389	389	0.99	9e-138	0.8051	NP_001341879.1
						SNF7 family protein [Glycine max]	388	388	0.99	1e-137	0.8051	NP_001238436.2
72		4, 480, 185	TraesCS1B02G008300.1	1329	442aa	unnamed protein product [Triticum turgidum subsp. durum]	808	1295	1	0	0.9149	VAH00180.1
						MDIS1-interacting receptor like kinase 2-like isoform X2 [Aegilops tauschii subsp. tauschii]	789	789	1	0	0.8713	XP_020165027.1
73		4, 481, 925	TraesCS1B02G008400.1	1749	582aa	unnamed protein product [Triticum turgidum subsp. durum]	927	1714	0.95	0	0.8247	VAH12033.1
						unnamed protein product [Triticum turgidum subsp. durum]	841	1682	0.99	0	0.7313	VAH00125.1
74	1BR_LRR_1H	4, 506, 843	TraesCS1B02G008500.1	3918	1120aa	unnamed protein product [Triticum turgidum subsp. durum]	1768	1768	0.98	0	0.8029	VAH00129.1
						putative LRR receptor-like serine/threonine-protein kinase [Hordeum vulgare]	1600	1600	0.93	0	0.7639	KAE8777585.1
75		4, 516, 817	TraesCS1B02G008600.1	2181	517aa	unnamed protein product [Triticum turgidum subsp. durum]	957	957	1	0	0.9072	VAH00117.1
						F-box/LRR-repeat protein 14-like [Aegilops tauschii subsp. tauschii]	931	931	0.95	0	0.9152	XP_020181864.1
	IWB55607	4, 518, 255
76		4, 529, 176	TraesCS1B02G008700.1	1260	419aa	MDIS1-interacting receptor like kinase 2-like [Aegilops tauschii subsp. tauschii]	732	732	0.95	0	0.8806	XP_020162921.1
						uncharacterized protein LOC109766829 [Aegilops tauschii subsp. tauschii]	721	721	0.94	0	0.8715	XP_020181184.1
77	1BR_LRR_1I	4, 532, 497	TraesCS1B02G008800.1	2400	799aa	unnamed protein product [Triticum turgidum subsp. durum]	992	1758	0.9	0	0.7231	VAH00106.1
						unnamed protein product [Triticum turgidum subsp. durum]	991	1696	0.95	0	0.7311	VAH00195.1
78	1BR_LRR_4J	4, 539, 577	TraesCS1B02G008900.1	2360	602aa	unnamed protein product [Triticum turgidum subsp. durum]	1004	1035	0.95	0	0.8828	VAH12046.1
						F-box/LRR-repeat protein 14-like [Aegilops tauschii subsp. tauschii]	767	1099	1	0	0.8785	XP_020181864.1
79		4, 549, 817	TraesCS1B02G008952.1	315	104aa	unnamed protein product [Triticum turgidum subsp. durum]	117	117	0.66	2e-37	0.8406	VAI37886.1
						non-specific lipid transfer protein GPI-anchored 2-like [Aegilops tauschii subsp. tauschii]	116	116	0.63	6e-37	0.8636	XP_020161368.1
80		4, 558, 157	TraesCS1B02G009000.1	2409	802aa	unnamed protein product [Triticum turgidum subsp. durum]	1426	2146	0.98	0	0.8947	VAH00134.1
						putative LRR receptor-like serine/threonine-protein kinase [Hordeum vulgare]	1209	2023	0.96	0	0.7686	KAE8768585.1
81		4, 579, 004	TraesCS1B02G009100.1	1515	504aa	probable leucine-rich repeat receptor-like protein kinase At1g35710 [Glycine max]	334	816	0.99	2e-102	0.3833	XP_014622943.1
						kinase family with leucine-rich repeat domain-containing protein [Arabidopsis thaliana]	322	322	0.92	1e-97	0.3834	NP_174809.1
82		4, 586, 788	TraesCS1B02G009200.1	3111	1036aa	unnamed protein product [Triticum turgidum subsp. durum]	1441	1441	0.91	0	0.7307	VAH12019.1
						MDIS1-interacting receptor like kinase 2-like isoform X2 [Aegilops tauschii subsp. tauschii]	1372	1372	0.92	0	0.7179	XP_020180254.1
83		4, 595, 787	TraesCS1B02G009300.1	1242	413aa	F-box/LRR-repeat protein 14 [Glycine max]	281	281	0.96	3e-89	0.3713	XP_003546921.3
						RNI-like superfamily protein [Arabidopsis thaliana]	262	262	0.96	5e-82	0.3502	NP_565240.1
84		4, 632, 219	TraesCS1B02G009400.1	5513	1695aa	hypothetical protein D1007_16358 [Hordeum vulgare]	1399	2286	1	0	0.6142	KAE8807302.1
						Disease resistance protein RPM1 [Triticum urartu]	897	1403	1	0	0.5179	EMS58012.1
85		4, 658, 811	TraesCS1B02G009500.1	3502	1090aa	Putative LRR receptor-like serine/threonine-protein kinase [Aegilops tauschii]	1680	1680	0.98	0	0.78	EMT22712.1
						Putative LRR receptor-like serine/threonine-protein kinase [Aegilops tauschii]	1666	1666	0.97	0	0.77	EMT22713.1
86		4, 785, 129	TraesCS1B02G009600.1	2271	756aa	putative wall-associated receptor kinase-like 16 [Glycine max]	493	493	0.96	3e-163	0.3976	XP_014622059.1
						putative wall-associated receptor kinase-like 16 [Glycine max]	480	480	0.91	2e-158	0.3854	XP_003527959.1
87		4, 811, 515	TraesCS1B02G009700.1	936	311aa	uncharacterized protein LOC109750462 [Aegilops tauschii subsp. tauschii]	540	540	0.99	0	0.84	XP_020165009.1
						Putative LRR receptor-like serine/threonine-protein kinase [Aegilops tauschii]	141	141	0.24	3e-40	0.86	EMT21926.1
88		4, 821, 131	TraesCS1B02G009800.1	2523	840aa	MDIS1-interacting receptor like kinase 2-like [Aegilops tauschii subsp. tauschii]	1264	1264	0.97	0	0.7713	XP_020162921.1
						unnamed protein product [Triticum turgidum subsp. durum]	1239	1985	1	0	0.7541	VAH12013.1
89		4, 843, 142	TraesCS1B02G009877.1	621	206aa	gamma prolamin [Psathyrostachys juncea]	102	134	0.95	8e-28	0.5	AEW46795.1
						gamma-gliadin [Aegilops searsii]	101	135	0.95	9e-28	0.47	ACJ03515.1
90		4, 852, 548	TraesCS1B02G009900.1	3779	1132aa	Putative LRR receptor-like serine/threonine-protein kinase [Aegilops tauschii]	1176	2038	0.99	0	0.85	EMT22712.1
						Putative LRR receptor-like serine/threonine-protein kinase [Aegilops tauschii]	1117	2531	0.99	0	0.82	EMT22713.1
91		4, 861, 758	TraesCS1B02G010000.1	6975	1825aa	putative inactive disease susceptibility protein LOV1 [Aegilops tauschii subsp. tauschii]	1472	1561	0.68	0	0.87	XP_020162924.1
						Disease resistance RPP13-like protein 4 [Triticum urartu]	1074	1151	0.81	0	0.63	EMS68671.1
92		4, 887, 832	TraesCS1B02G010100.1	3762	1032aa	disease resistance protein RPP13-like [Aegilops tauschii subsp. tauschii]	1954	1954	0.94	0	0.98	XP_020180369.1
						disease resistance protein RPP13-like isoform X2 [Aegilops tauschii subsp. tauschii]	1020	1020	0.91	0	0.59	XP_020188052.1
93		4, 906, 576	TraesCS1B02G010200.1	1278	425aa	MDIS1-interacting receptor like kinase 2 isoform X1 [Glycine max]	228	586	0.89	2e-64	0.4021	XP_003552234.2
						kinase family with leucine-rich repeat domain-containing protein [Arabidopsis thaliana]	218	389	0.75	3e-61	0.376	NP_174809.1
94		4, 952, 457	TraesCS1B02G010300.1	1857	486aa	F-box/LRR-repeat protein 14-like [Aegilops tauschii subsp. tauschii]	917	917	1	0	0.92	XP_020181864.1
						F-box/LRR-repeat protein 14 [Triticum urartu]	859	859	0.99	0	0.87	EMS51454.1
	IWB55607	4, 953, 706
95		4, 965, 664	TraesCS1B02G010400.1	909	302aa	gamma-gliadin [Triticum aestivum]	543	543	1	0	0.99	ACJ03461.1
						gamma-gliadin 3 [Triticum aestivum]	541	541	1	0	0.99	AGJ50342.1
96		4, 991, 748	TraesCS1B02G010500.1	894	297aa	gamma-gliadin 9 [Triticum aestivum]	534	534	1	0	1	AGJ50348.1
						gamma-gliadin [Triticum aestivum]	465	465	0.92	1e-163	0.9638	ATD83912.1
97		5, 003, 864	TraesCS1B02G010600.1	954	317aa	gamma-gliadin [Triticum aestivum]	287	287	0.55	1e-97	0.93	CCH80658.1
						Avenin-3 [Triticum urartu]	286	286	0.55	1e-97	0.87	EMS59625.1
98		5, 056, 936	TraesCS1B02G010700.1	1065	na	gamma-gliadin [Triticum aestivum]	213	213	0.44	1e-62	0.8599	QEH60943.1
		non translating				gamma-gliadin [Aegilops bicornis]	211	211	0.44	6e-62	0.8662	ACJ03536.1
99		5, 099, 315	TraesCS1B02G010800.1	1052	na	gamma gliadin-B4 [Triticum aestivum]	209	209	0.48	6e-61	0.9765	ATY51552.1
		non translating				gamma-gliadin 5 [Triticum aestivum]	208	208	0.47	1e-60	1	AGJ50344.1
100		5, 137, 077	TraesCS1B02G010900.1	1035		gamma-gliadin [Aegilops sharonensis]	143	196	0.57	4e-37	0.8412	ACJ03543.1
		non translating				gamma-gliadin [Aegilops sharonensis]	143	196	0.57	4e-37	0.8353	ACJ03546.1
101		5, 142, 047	TraesCS1B02G011000.1	876	291aa	gamma-gliadin [Triticum aestivum]	525	525	1	0	0.99	ACI04085.1
						gamma-gliadin [Triticum aestivum x Thinopyrum elongatum]	522	522	1	0	0.99	ACI04107.1
102		5, 157, 094	TraesCS1B02G011100.1	1350	245aa	cyclophilin-like protein [Triticum aestivum]	500	500	1	9e-179	1	AAP44537.1
						peptidylprolyl isomerase [Triticum aestivum]	486	486	1	2e-173	0.9755	ABO37960.1
103		5, 159, 471	TraesCS1B02G011200.1	234	77aa	unnamed protein product [Triticum turgidum subsp. durum]	154	154	1	2e-47	1	VAH12114.1
						hypothetical protein TRIUR3_03665 [Triticum urartu]	149	149	1	2e-45	0.9481	EMS62570.1
104		5, 175, 575	TraesCS1B02G011300.1	612	203aa	unnamed protein product [Triticum turgidum subsp. durum]	407	407	1	2e-143	1	VAH12115.1
						avenin-3-like [Aegilops tauschii subsp. tauschii]	289	289	1	8e-97	0.8522	XP_020180381.1
105		5, 177, 355	TraesCS1B02G011400.1	219	72aa	unnamed protein product [Triticum turgidum subsp. durum]	137	137	1	6e-41	0.9861	VAH12116.1
						hypothetical protein TRIUR3_03662 [Triticum urartu]	129	129	1	1e-37	0.9306	EMS62568.1
106		5, 272, 384	TraesCS1B02G011439.1	1282	427aa	omega gliadin [Triticum monococcum]	71.6	71.6	0.11	5e-11	0.7551	AIU64842.1
						fast omega gliadin [Triticum monococcum]	70.1	70.1	0.11	9e-11	0.7551	ALG75803.1
107		5, 354, 835	TraesCS1B02G011463.1	1251	416aa	fast omega gliadin [Triticum aestivum]	110	180	0.24	2e-25	0.9851	ALG75823.1
						fast omega-gliadin [Triticum dicoccoides]	110	178	0.23	2e-25	0.9701	AKA88512.1
108		5, 367, 152	TraesCS1B02G011467.1	1668	555aa	fast omega-gliadin [Triticum dicoccoides]	154	154	0.16	1e-40	1	AKA88506.1
						omega-gliadin [Triticum aestivum]	152	211	0.22	3e-40	0.9889	AJG03087.1
109		5, 381, 333	TraesCS1B02G011471.1	270	90aa	fast omega-gliadin [Triticum dicoccoides]	154	154	1	2e-46	1	AKA88506.1
						omega-gliadin [Triticum aestivum]	153	153	1	5e-46	0.9889	AJG03087.1
110		5, 509, 787	TraesCS1B02G011500.1	584	69aa	PREDICTED: uncharacterized protein LOC104582784 [Brachypodium distachyon]	123	123	0.54	6e-41	1	XP_010231875.1
						PREDICTED: uncharacterized protein LOC4337541 [Oryza sativa Japonica Group]	115	115	0.54	5e-38	0.89	XP_015640401.1
111		5, 584, 161	TraesCS1B02G011600.1	1317	na	low molecular weight glutenin [Triticum aestivum]	169	224	0.45	2e-45	1	AAV91998.1
		non translating				low molecular weight glutenin [Triticum aestivum]	169	226	0.45	3e-45	1	ABI21863.1
112		5, 686, 608	TraesCS1B02G011700.1	1086	na	low-molecular-weight glutenin subunit [Triticum aestivum]	199	199	0.46	2e-57	1	AGK83277.1
		non translating				low-molecular-weight glutenin subunit [Triticum aestivum]	199	199	0.46	2e-57	1	AGK83147.1
113		5, 696, 043	TraesCS1B02G011800.1	3352	1051aa	powdery mildew resistance protein PM3 variant [Triticum dicoccon]	543	543	0.95	0	0.67	ABY58649.1
						powdery mildew resistance protein PM3C [Triticum aestivum]	541	541	0.96	0	0.67	ABB78077.1
114		5, 759, 562	TraesCS1B02G011900.1	770	182aa	predicted protein [Hordeum vulgare subsp. vulgare]	337	337	0.89	6e-122	0.9286	BAJ98697.1
						HMG box-containing protein 4 [Panicum miliaceum]	204	204	0.86	3e-69	0.6595	RLN31192.1
115		5, 581, 440	TraesCS1B02G012000.1	6027	1419aa	Putative disease resistance protein RGA4 [Triticum urartu]	2098	2098	0.96	0	0.75	EMS48810.1
						Pm3b-like disease resistance protein 2Q9 [Triticum aestivum]	2080	2080	0.97	0	0.74	ABO70338.1
116		5, 949, 667	TraesCS1B02G012100.1	2729	708aa	putative disease resistance protein RGA4 isoform X2 [Aegilops tauschii subsp. tauschii]	1132	1132	0.99	0	0.78	XP_020174468.1
						Pm3b-like disease resistance protein 2Q2 [Triticum aestivum]	1121	1157	0.98	0	0.77	ABO70334.1
117		5, 986, 094	TraesCS1B02G012200.1	4384	1247aa	unnamed protein product [Triticum turgidum subsp. durum]	1983	2016	0.96	0	0.8176	VAH00313.1
						Pm3b-like disease resistance protein 2Q9 [Triticum aestivum]	1925	1960	0.95	0	0.8029	ABO70338.1
118		6, 022, 892	TraesCS1B02G012300.1	1824	607aa	protein ACCELERATED CELL DEATH 6-like [Aegilops tauschii subsp. tauschii]	810	810	0.99	0	0.6977	XP_020189272.1
						protein ACCELERATED CELL DEATH 6-like [Hordeum vulgare]	801	801	0.99	0	0.6879	KAE8780946.1
119		6, 059, 915	TraesCS1B02G012400.1	4745	1416aa	unnamed protein product [Triticum turgidum subsp. durum]	2366	2366	1	0	0.8211	VAH00269.1
						Pm3b-like disease resistance protein 2Q9 [Triticum aestivum]	2340	2340	0.99	0	0.8178	ABO70338.1
120		6, 069, 950	TraesCS1B02G012500.1	2748	915aa	putative disease resistance RPP13-like protein 3 [Brachypodium distachyon]	842	842	0.98	0	0.5385	XP_003577128.1
						putative disease resistance RPP13-like protein 3 [Brachypodium distachyon]	842	842	0.99	0	0.5372	XP_003577143.1
121		6, 100, 154	TraesCS1B02G012600.1	867	288aa	disease resistance protein RPP13 [Brachypodium distachyon]	473	473	0.94	4e-163	0.8278	XP_010237386.1
						putative disease resistance RPP13-like protein 3 [Zea mays]	420	420	0.95	2e-142	0.7445	XP_008649401.1
122		6, 111, 374	TraesCS1B02G012700.1	2826	941aa	disease resistance protein RPM1 [Glycine max]	206	206	0.8	1e-53	0.2652	XP_003556794.1
						disease resistance protein RPM1 [Glycine max]	199	199	0.86	2e-51	0.2679	XP_014627876.1
123		6, 192, 939	TraesCS1B02G012800.1	5999	1377aa	disease resistance protein RGA2 [Glycine max]	418	418	0.55	1e-126	0.3744	XP_006573177.1
						putative disease resistance protein RGA3 [Glycine max]	415	415	0.67	2e-124	0.3286	XP_006598349.1
124		6, 281, 521	TraesCS1B02G012900.1	2298	765aa	disease resistance protein RGA2 [Glycine max]	355	355	0.78	6e-109	0.379	XP_006573177.1
						putative disease resistance protein RGA3 [Glycine max]	356	356	0.99	5e-108	0.3338	XP_006598349.1
125		6, 284, 924	TraesCS1B02G013000.1	489	162aa	Putative disease resistance protein RGA4 [Triticum urartu]	235	235	1	4e-74	0.75	EMS62610.1
						powder mildew resistance-like protein [Triticum monococcum]	234	234	1	6e-74	0.75	AMT84569.1
126		6, 311, 226	TraesCS1B02G013100.1	820	186aa	dirigent protein 15-like [Aegilops tauschii subsp. tauschii]	367	367	1	2e-135	0.95	XP_020157607.1
						hypothetical protein F775_24341 [Aegilops tauschii]	355	355	0.95	1e-128	0.95	EMT21561.1
127		6, 327, 243	TraesCS1B02G013200.1	423	140aa	putative FBD-associated F-box protein At5g22720 isoform X1 [Glycine max]	75.5	75.5	0.98	2e-15	0.3592	XP_006597181.1
						jacalin-related lectin 19 isoform X3 [Glycine max]	67.4	67.4	0.98	2e-13	0.3592	XP_006597184.1
128		6, 340, 632	TraesCS1B02G013300.1	1014	247aa	dirigent protein 22 [Glycine max]	62	62	0.49	2e-10	0.2835	XP_003519012.1
						pterocarpan synthase-like precursor [Glycine max]	62.4	62.4	0.55	2e-10	0.2819	NP_001236116.2
129		6, 436, 426	TraesCS1B02G013500.1	1056	na	low-molecular-weight glutenin subunit [Aegilops longissima]	201	201	0.49	6e-59	0.9942	ABY40385.1
		non translating				low-molecular-weight glutenin subunit [Aegilops longissima]	200	200	0.49	2e-58	0.9884	ABY40383.1
130		6, 443, 685	TraesCS1B02G013600.1	832	189aa	dirigent protein 21 [Glycine max]	63.5	63.5	0.79	2e-11	0.3013	XP_003521232.1
						dirigent protein 22 [Glycine max]	55.8	55.8	0.77	1e-08	0.2848	XP_003554226.1
131		6, 456, 473	TraesCS1B02G013700.1	252	83aa	hypothetical protein TRIUR3_14425 [Triticum urartu]	130	130	0.93	1e-37	0.8462	EMS58451.1
						unnamed protein product [Triticum turgidum subsp. durum]	104	104	0.84	3e-27	0.7714	VAH00283.1
132		6, 462, 742	TraesCS1B02G013800.1	302	85aa	unnamed protein product [Triticum turgidum subsp. durum]	129	129	1	2e-37	0.9412	VAH00285.1
						hypothetical protein TRIUR3_14424 [Triticum urartu]	127	127	1	1e-36	0.9294	EMS58450.1
133		6, 473, 815	TraesCS1B02G013900.1	1896	458aa	ankyrin-3 isoform X1 [Glycine max]	575	575	0.97	0	0.6122	XP_006577286.1
						ankyrin repeat family protein [Arabidopsis thaliana]	574	574	0.96	0	0.6473	NP_001189808.1
134		6, 479, 152	TraesCS1B02G014000.1	1268	180aa	uncharacterized protein LOC100819690 [Glycine max]	129	129	0.97	3e-37	0.4229	NP_001241521.1
						copper ion binding protein [Arabidopsis thaliana]	117	117	0.96	1e-32	0.4277	NP_567389.1
135		6, 485, 068	TraesCS1B02G014100.1	2055	684aa	putative disease resistance protein RGA3 [Glycine max]	313	313	0.76	1e-92	0.3617	XP_006598349.1
						putative disease resistance RPP13-like protein 1 [Glycine max]	306	306	0.94	2e-90	0.3376	XP_014628961.1
136		6, 691, 726	TraesCS1B02G014200.1	1165	313aa	hypothetical protein TRIUR3_28534 [Triticum urartu]	503	503	1	0	0.83	EMS35707.1
						myrosinase-binding protein 2-like [Aegilops tauschii subsp. tauschii]	501	501	1	0	0.83	XP_020160691.1
137		6, 745, 825	TraesCS1B02G014300.1	1432	464aa	anthranilate N-benzoyltransferase protein 1-like [Aegilops tauschii subsp. tauschii]	778	778	0.99	0	0.82	XP_020160686.1
						Agmatine coumaroyltransferase [Zea mays]	674	674	0.97	0	0.73	AQK38503.1
138		7, 032, 756	TraesCS1B02G014400.1	3290	975aa	disease resistance protein RPM1-like [Aegilops tauschii subsp. tauschii]	547	586	0.92	4e-180	0.41	XP_020190693.1
						Disease resistance protein RPP13 [Aegilops tauschii]	407	407	0.79	3e-130	0.38	EMT00283.1
139	1B_RPP13_C1	7, 040, 245	TraesCS1B02G014500.1	3299	962aa	PREDICTED: disease resistance protein RPP13 isoform X2 [Oryza sativa Japonica Group]	320	320	0.88	2e-95	0.31	XP_015616915.1
						Disease resistance protein RPM1 [Dichanthelium oligosanthes]	187	187	0.64	3e-50	0.29	OEL18286.1
140		7, 128, 584	TraesCS1B02G014600.1	1260	315aa	hypothetical protein TRIUR3_28534 [Triticum urartu]	594	594	0.8	0	0.95	EMS35707.1
						myrosinase-binding protein 2-like [Aegilops tauschii subsp. tauschii]	593	593	0.8	0	0.94	XP_020160691.1
141		7, 143, 675	TraesCS1B02G014700.1	882	186aa	dirigent protein 15-like [Aegilops tauschii subsp. tauschii]	369	369	1	8e-135	0.96	XP_020157607.1
						dirigent protein 2-like [Aegilops tauschii subsp. tauschii]	128	128	0.82	5e-40	0.43	XP_020152662.1
142	1B_Pm3_D1	7, 252, 011	TraesCS1B02G014800.1	4856	1416aa	putative disease resistance protein RGA4 [Aegilops tauschii subsp. tauschii]	2309	2309	0.99	0	0.81	XP_020174464.1
						Pm3b-like disease resistance protein 2Q9 [Triticum aestivum]	2180	2180	0.99	0	0.77	ABO70338.1
143	1B_Pm3_D6	7, 290, 064	TraesCS1B02G014900.1	1365	454aa	Pm3b-like disease resistance protein [Triticum aestivum]	782	782	1	0	0.83	ACO35261.1
						powdery mildew resistance protein PM3A [Triticum aestivum]	767	767	1	0	0.82	AAY21626.1
144		7, 293, 786	TraesCS1B02G015000.1	480	159aa	Pm3-like disease resistance protein [Triticum aestivum]	197	197	0.98	3e-55	0.6795	ACO35260.1
						Pm3b-like disease resistance protein [Triticum aestivum]	195	195	0.98	2e-54	0.6731	ACO35261.1
145		7, 304, 930	TraesCS1B02G015100.1	462	153aa	hypothetical protein TRIUR3_27742 [Triticum urartu]	249	249	1	2e-82	0.9346	EMS58873.1
						keratin-associated protein 9-1-like [Aegilops tauschii subsp. tauschii]	149	149	0.94	4e-43	0.6122	XP_020162693.1
146		7, 319, 415	TraesCS1B02G015200.1	1411	246aa	uncharacterized protein LOC109733771 isoform X2 [Aegilops tauschii subsp. tauschii]	557	557	1	0	0.97	XP_020148572.1
						uncharacterized protein LOC109774586 [Aegilops tauschii subsp. tauschii]	499	499	1	0	0.87	XP_020188917.1
147		7, 337, 194	TraesCS1B02G015300.1	1245	414aa	disease resistance protein RGA2 [Glycine max]	228	228	0.96	1e-65	0.3857	XP_006573177.1
						putative disease resistance protein RGA3 [Glycine max]	221	221	0.93	1e-62	0.3678	XP_006598349.1
148		7, 457, 067	TraesCS1B02G015400.1	393	130aa	Polynucleotidyl transferase, ribonuclease H-like superfamily protein [Arabidopsis thaliana]	57	57	0.92	3e-09	0.2769	NP_180979.1
						uncharacterized protein LOC102664430 [Glycine max]	53.9	53.9	0.84	2e-08	0.3	XP_006601683.1
149		7, 543, 681	TraesCS1B02G015500.1	432	143aa	Uncharacterized protein CELE_T09D3.3 [Caenorhabditis elegans]	35	35	0.58	0.2	0.3125	NP_001343619.1
150		7, 547, 943	TraesCS1B02G015600.1	432	143aa	Uncharacterized protein CELE_T09D3.3 [Caenorhabditis elegans]	38.5	38.5	0.58	0.012	0.3232	NP_001343619.1
						Uncharacterized protein CELE_T01D3.1 [Caenorhabditis elegans]	34.7	34.7	0.57	0.25	0.2804	NP_001256538.1
151		7, 552, 212	TraesCS1B02G015700.1	432	143aa	NFX1-type zinc finger-containing protein 1 homolog [Caenorhabditis elegans]	40.8	40.8	0.62	0.002	0.29	NP_001254204.1
						NFX1-type zinc finger-containing protein 1 homolog [Caenorhabditis elegans]	40	40	0.62	0.003	0.29	NP_001254205.1
152		7, 555, 898	TraesCS1B02G015800.1	621	151aa	hypothetical protein F775_24764 [Aegilops tauschii]	119	119	0.39	3e-37	0.92	EMT00916.1
						PREDICTED: dirigent protein 21-like [Glycine max]	37	37	0.43	0.029	0.32	XP_003521232.1
153		7, 609, 485	TraesCS1B02G015900.1	1596	531aa	indole-2-monooxygenase-like [Aegilops tauschii subsp. tauschii]	1003	1003	0.96	0	0.94	XP_020157603.1
						Cytochrome P450 71C4 [Aegilops tauschii]	924	924	0.86	0	0.94	EMT21558.1
154		7, 632, 619	TraesCS1B02G016000.1	4795	1394aa	Putative disease resistance protein RGA4 [Triticum urartu]	2105	2105	0.99	0	0.75	EMS48810.1
						Pm3b-like disease resistance protein 2Q9 [Triticum aestivum]	2105	2105	0.99	0	0.74	ABO70338.1
155		7, 714, 907	TraesCS1B02G016100.1	840	279aa	unnamed protein product [Triticum turgidum subsp. durum]	563	563	0.98	0	0.9818	VAH12164.1
						putative disease resistance protein RGA4 [Hordeum vulgare]	503	503	0.99	2e-177	0.8525	KAE8793683.1
156		7, 899, 317	TraesCS1B02G016200.1	1713	570aa	protein MAINTENANCE OF MERISTEMS isoform X3 [Glycine max]	53.1	53.1	0.25	5e-06	0.2566	XP_025979933.1
						uncharacterized protein LOC100782920 isoform X1 [Glycine max]	53.1	53.1	0.24	6e-06	0.2624	XP_006589372.1
157		7, 926, 804	TraesCS1B02G016300.1	1199	315aa	hypothetical protein TRIUR3_28534 [Triticum urartu]	594	594	1	0	0.96	EMS35707.1
						myrosinase-binding protein 2-like [Aegilops tauschii subsp. tauschii]	593	593	1	0	0.95	XP_020160691.1
158		7, 988, 894	TraesCS1B02G016400.1	3855	1074aa	unnamed protein product [Triticum turgidum subsp. durum]	2120	2120	1	0	0.9683	VAH12684.1
						unnamed protein product [Triticum turgidum subsp. durum]	2115	2115	1	0	0.9674	VAH12686.1
159		8, 062, 395	TraesCS1B02G016500.1	1556	467aa	putrescine hydroxycinnamoyltransferase 3-like [Aegilops tauschii subsp. tauschii]	885	885	0.99	0	0.9353	XP_020160687.1
						anthranilate N-benzoyltransferase protein 1-like [Aegilops tauschii subsp. tauschii]	656	656	0.98	0	0.7074	XP_020160686.1
160		8, 116, 677	TraesCS1B02G016600.1	1303	362aa	acetylserotonin O-methyltransferase 1-like [Aegilops tauschii subsp. tauschii]	721	721	1	0	0.97	XP_020160684.1
						O-methyltransferase ZRP4 [Aegilops tauschii]	681	681	1	0	0.95	EMT31218.1
161		8, 144, 177	TraesCS1B02G016700.1	1005	334aa	protein DETOXIFICATION 12-like [Aegilops tauschii subsp. tauschii]	664	664	0.99	0	0.985	XP_020160683.1
						protein DETOXIFICATION 12 isoform X1 [Brachypodium distachyon]	589	589	0.99	0	0.8529	XP_003567622.1
162		8, 180, 389	TraesCS1B02G016800.1	717	149aa	hypothetical protein TRIUR3_12008 [Triticum urartu]	117	117	0.67	2e-36	0.63	EMS64794.1
						uncharacterized protein LOC109762053 [Aegilops tauschii subsp. tauschii]	109	109	0.47	2e-34	0.79	XP_020176454.1
163		8, 182, 655	TraesCS1B02G016900.1	747	248aa	PREDICTED: uncharacterized protein LOC100831231 isoform X2 [Brachypodium distachyon]	281	281	0.9	4e-97	0.6	XP_010231873.1
						PREDICTED: bZIP transcription factor bZIP56 isoform X1 [Glycine max]	101	101	0.68	6e-24	0.34	XP_006601867.1
	Xstm542acag	8, 202, 161
164		8, 204, 110	TraesCS1B02G017000.1	444	147aa	unnamed protein product [Triticum turgidum subsp. durum]	293	293	1	8e-100	1	VAH12175.1
						hypothetical protein TRIUR3_08601 [Triticum urartu]	238	238	1	1e-77	0.9184	EMS49416.1
165		8, 222, 272	TraesCS1B02G017100.1	552	183aa	serine/threonine-protein kinase 19 isoform X4 [Aegilops tauschii subsp. tauschii]	172	172	0.42	6e-56	0.83	XP_020160674.1
						serine/threonine-protein kinase 19 isoform X2 [Aegilops tauschii subsp. tauschii]	172	172	0.42	6e-56	0.83	XP_020160672.1
166		8, 249, 060	TraesCS1B02G017200.1	2536	770	transforming growth factor-beta receptor-associated protein 1 [Aegilops tauschii subsp. tauschii]	1697	1697	1	0	0.99	XP_020160695.1
						PREDICTED: transforming growth factor-beta receptor-associated protein 1 [Brachypodium distachyon]	1524	1524	1	0	0.89	XP_003569134.1
167		8, 255, 692	TraesCS1B02G017300.1	1365	337aa	polygalacturonase inhibitor-like [Aegilops tauschii subsp. tauschii]	602	602	1	0	0.92	XP_020160694.1
						Polygalacturonase inhibitor [Triticum urartu]	563	563	1	0	0.9	EMS66324.1
168		8, 395, 175	TraesCS1B02G017400.1	452	86aa	unnamed protein product [Triticum turgidum subsp. durum]	174	174	1	6e-55	1	VAH12180.1
						hypothetical protein TRIUR3_14700 [Triticum urartu]	130	130	1	1e-37	0.7674	EMS56701.1
169		8, 411, 343	TraesCS1B02G017500.1	2343	780aa	Disease resistance RPP13-like protein 4 [Aegilops tauschii]	976	976	0.99	0	0.65	EMT32209.1
						disease resistance RPP13-like protein 4 isoform X2 [Aegilops tauschii subsp. tauschii]	975	975	0.99	0	0.65	XP_020159428.1
170		8, 556, 295	TraesCS1B02G017600.1	3722	1072aa	predicted protein [Hordeum vulgare subsp. vulgare]	1086	1086	0.86	0	0.63	BAK00250.1
						NB-ARC domain containing protein [Oryza sativa Japonica Group]	609	609	0.96	0	0.39	ABA94681.1
171		8, 658, 494	TraesCS1B02G017700.1	656	77aa	predicted protein [Hordeum vulgare subsp. vulgare]	127	127	1	4e-42	0.84	BAJ89304.1
						defensin Tk-AMP-D2-like [Aegilops tauschii subsp. tauschii]	127	127	0.91	4e-42	0.92	XP_020172230.1
172		8, 663, 173	TraesCS1B02G017800.1	3704	1106aa	methionine S-methyltransferase isoform X2 [Aegilops tauschii subsp. tauschii]	1738	1738	1	0	0.98	XP_020172234.1
						methionine S-methyltransferase isoform X1 [Aegilops tauschii subsp. tauschii]	1736	1736	1	0	0.98	XP_020172233.1
173		8, 696, 273	TraesCS1B02G017900.1	1000	281aa	predicted protein [Hordeum vulgare subsp. vulgare]	555	555	0.73	0	0.95	BAJ97574.1
						E3 ubiquitin-protein ligase CHIP-like isoform X2 [Aegilops tauschii subsp. tauschii]	554	554	0.73	0	0.96	XP_020172240.1
174		8, 710, 313	TraesCS1B02G018000.1	556	82aa	defensin [Triticum aestivum]	131	131	1	3e-44	0.82	AIA66999.1
						defensin Tk-AMP-D2 [Aegilops tauschii subsp. tauschii]	120	120	1	1e-39	0.77	XP_020172235.1
175		8, 715, 177	TraesCS1B02G018100.1	678	81aa	defensin Tk-AMP-D2 [Aegilops tauschii subsp. tauschii]	126	126	1	4e-43	0.85	XP_020172235.1
						Defensin Tk-AMP-D2 [Aegilops tauschii]	119	119	0.91	4e-40	0.84	EMT22729.1
176		8, 772, 543	TraesCS1B02G018200.1	2246	610aa	arginine decarboxylase-like [Aegilops tauschii subsp. tauschii]	1231	1231	1	0	0.97	XP_020172232.1
						Arginine decarboxylase [Aegilops tauschii]	1105	1105	1	0	0.89	EMT22731.1
177		8, 817, 404	TraesCS1B02G018300.1	2502	833aa	unnamed protein product [Triticum turgidum subsp. durum]	1480	1480	0.98	0	0.8694	VAH00420.1
						G-type lectin S-receptor-like serine/threonine-protein kinase At2g19130 [Aegilops tauschii subsp. tauschii]	1328	1328	1	0	0.7674	XP_020156837.1
178		8, 853, 375	TraesCS1B02G018500.1	762	253aa	G-type lectin S-receptor-like serine/threonine-protein kinase At2g19130 isoform X2 [Aegilops tauschii subsp. tauschii]	464	464	0.95	8e-162	0.93	XP_020173758.1
						G-type lectin S-receptor-like serine/threonine-protein kinase At2g19130 isoform X1 [Aegilops tauschii subsp. tauschii]	464	464	0.95	1e-161	0.93	XP_020173757.1
179		8, 864, 601	TraesCS1B02G018600.1	2661	490aa	G-type lectin S-receptor-like serine/threonine-protein kinase At2g19130 isoform X1 [Aegilops tauschii subsp. tauschii]	1406	1406	1	0	0.86	XP_020173749.1
						stress-induced receptor-like kinase A1du [Triticum turgidum subsp. durum]	1149	1149	0.97	0	0.73	AGN53445.1
180		8, 913, 933	TraesCS1B02G018700.1	1375	362aa	unnamed protein product [Triticum turgidum subsp. durum]	740	740	0.96	0	0.9675	VAH12205.1
						putative 12-oxophytodienoate reductase 5 [Aegilops tauschii subsp. tauschii]	728	728	0.94	0	0.9641	XP_020180020.1
181		8, 917, 761	TraesCS1B02G018800.1	945	314aa	12-oxophytodienoic acid reductase 1-A1du [Triticum turgidum subsp. durum]	584	584	0.93	0	0.9209	AGN53428.1
						12-oxophytodienoic acid reductase 1-A1a [Triticum aestivum]	582	582	0.93	0	0.9177	AGN53429.1
182		8, 946, 401	TraesCS1B02G018900.1	1068	223aa	ras-related protein RABA2a-like [Aegilops tauschii subsp. tauschii]	443	443	1	4e-163	0.9776	XP_020173759.1
						Ras-related protein RABA2a [Triticum urartu]	437	437	1	5e-161	0.9731	EMS50200.1
183		8, 990, 898	TraesCS1B02G019000.1	1676	324aa	unnamed protein product [Triticum turgidum subsp. durum]	657	657	1	0	0.9969	VAH12222.1
						disease resistance protein RPM1 isoform X3 [Sorghum bicolor]	346	346	0.98	2e-113	0.5816	XP_021302157.1
184		9, 069, 399	TraesCS1B02G019100.1	1141	204aa	ras-related protein Rab-1-like [Glycine max]	333	333	0.98	1e-116	0.8159	NP_001237621.2
						Ras-related small GTP-binding family protein [Arabidopsis thaliana]	328	328	0.98	9e-115	0.7685	NP_187779.1
185		9, 075, 481	TraesCS1B02G019200.1	1983	537aa	unnamed protein product [Triticum turgidum subsp. durum]	1092	1092	0.96	0	0.9981	VAH12216.1
						tubulin-folding cofactor E isoform X1 [Aegilops tauschii subsp. tauschii]	1065	1065	0.96	0	0.9739	XP_020173752.1
186		9, 081, 222	TraesCS1B02G019300.1	779	110aa	uncharacterized protein LOC100305840 [Glycine max]	113	113	0.58	3e-32	0.6667	NP_001237463.1
						DnaJ/Hsp40 cysteine-rich domain superfamily protein [Arabidopsis thaliana]	43.1	43.1	0.44	0.0001	0.381	NP_181032.1
187		9, 091, 242	TraesCS1B02G019400.1	551	121aa	unnamed protein product [Triticum turgidum subsp. durum]	246	246	1	2e-88	0.9917	VAH12210.1
						glutathione S-transferase 1-like [Aegilops tauschii subsp. tauschii]	202	202	1	9e-70	0.8017	XP_020194521.1
188		9, 161, 809	TraesCS1B02G019500.1	2511	836aa	G-type lectin S-receptor-like serine/threonine-protein kinase At2g19130 [Glycine max]	621	621	0.99	0	0.4226	XP_003527472.1
						S-locus lectin protein kinase family protein precursor [Glycine max]	612	612	0.99	0	0.4192	NP_001235152.1
189		9, 260, 224	TraesCS1B02G019600.1	999	332aa	12-oxophytodienoic acid reductase 1-A1du [Triticum turgidum subsp. durum]	593	593	0.8	0	0.86	AGN53428.1
						12-oxophytodienoic acid reductase 1-A1a [Triticum aestivum]	591	591	0.8	0	0.86	AGN53429.1
190		9, 263, 133	TraesCS1B02G019700.1	1431	362aa	12-oxophytodienoate reductase 1 [Triticum urartu]	728	728	0.9	0	0.96	EMS58160.1
						putative 12-oxophytodienoate reductase 5 [Aegilops tauschii subsp. tauschii]	727	727	0.9	0	0.96	XP_020180020.1
191		9, 269, 667	TraesCS1B02G019800.1	1303	362aa	12-oxophytodienoate reductase 1-like [Aegilops tauschii subsp. tauschii]	729	729	0.82	0	0.96	XP_020180018.1
						12-oxophytodienoate reductase 1 [Triticum urartu]	705	705	0.82	0	0.93	EMS58160.1
192		9, 281, 178	TraesCS1B02G019900.1	874	250aa	G-type lectin S-receptor-like serine/threonine-protein kinase At4g27290 isoform X2 [Glycine max]	126	126	0.94	1e-31	0.3708	XP_025979499.1
						G-type lectin S-receptor-like serine/threonine-protein kinase At4g27290 isoform X1 [Glycine max]	125	125	0.94	2e-31	0.3708	XP_025979498.1
193		9, 414, 580	TraesCS1B02G020000.1	495	164aa	Cysteine proteinases superfamily protein [Arabidopsis thaliana]	102	102	0.87	3e-25	0.3286	NP_566920.1
						cathepsin 3 isoform X2 [Mus musculus]	90.5	90.5	0.93	3e-21	0.3713	XP_011242767.1
194		9, 429, 148	TraesCS1B02G020100.1	1197	398aa	hypothetical protein 1 [Triticum aestivum]	777	777	1	0	0.94	ACK44479.1
						F-box protein At5g65850 [Sorghum bicolor]	192	192	0.97	5e-60	0.38	XP_002467075.2
195		9, 489, 888	TraesCS1B02G020200.1	2061	683aa	wall-associated receptor kinase 2-like [Aegilops tauschii subsp. tauschii]	1313	1313	0.85	0	0.96	XP_020171137.1
						Wall-associated receptor kinase 2 [Aegilops tauschii]	1307	1307	0.92	0	0.85	EMT08878.1
196		9, 546, 914	TraesCS1B02G020300.1	3995	957aa	disease resistance protein RPM1-like [Aegilops tauschii subsp. tauschii]	1758	1758	0.96	0	0.93	XP_020191955.1
						Disease resistance protein RPM1 [Aegilops tauschii]	1745	1745	0.96	0	0.91	EMT13350.1
197		9, 554, 904	TraesCS1B02G020400.1	3610	911aa	disease resistance protein RPM1-like [Aegilops tauschii subsp. tauschii]	1751	1751	1	0	0.95	XP_020162846.1
						Disease resistance protein RPM1 [Aegilops tauschii]	1747	1747	1	0	0.95	EMT28237.1
198		9, 578, 944	TraesCS1B02G020500.1	1175	252aa	Wall-associated receptor kinase 2 [Aegilops tauschii]	491	491	1	4e-176	0.94	EMT00656.1
		non translating				wall-associated receptor kinase 2-like [Aegilops tauschii subsp. tauschii]	491	491	1	4e-174	0.94	XP_020166293.1
199		9, 592, 538	TraesCS1B02G020600.1	2463	722aa	TAK33 [Triticum aestivum]	1224	1224	0.86	0	0.89	AAK20741.1
						LEAF RUST 10 DISEASE-RESISTANCE LOCUS RECEPTOR-LIKE PROTEIN KINASE-like 2.3 [Aegilops tauschii subsp. tauschii]	1222	1222	0.86	0	0.89	XP_020180403.1
200		9, 592, 944	TraesCS1B02G020700.1	1415	437aa	resistance-related receptor-like kinase [Triticum aestivum]	1100	1100	0.97	0	0.85	ABB84341.1
						rust resistance kinase Lr10-like [Aegilops tauschii subsp. tauschii]	1105	1105	1	0	0.88	XP_020180406.1
201		9, 647, 370	TraesCS1B02G020800.1	1905	634aa	uncharacterized protein LOC100799916 [Glycine max]	226	226	0.92	9e-64	0.2933	XP_003555479.1
						transmembrane protein, putative (DUF594) [Arabidopsis thaliana]	210	210	0.96	2e-57	0.2568	NP_199367.1
202		9, 691, 698	TraesCS1B02G020900.1	1260	419aa	predicted protein [Hordeum vulgare subsp. vulgare]	700	700	0.99	0	0.81	BAJ94404.1
						LRR19 [Triticum aestivum]	699	699	1	0	0.81	AAK20736.1
203		9, 711, 345	TraesCS1B02G021000.1	1215	371aa	probable O-methyltransferase 3 [Glycine max]	283	283	1	4e-92	0.4053	XP_003557042.1
						probable O-methyltransferase 3 [Glycine max]	279	279	0.95	1e-90	0.4039	XP_003544914.1
204		9, 714, 789	TraesCS1B02G021100.1	930	231aa	glutathione S-transferase TAU 18 [Arabidopsis thaliana]	224	224	0.94	4e-73	0.5045	NP_172507.1
						Glutathione S-transferase family protein [Arabidopsis thaliana]	214	214	0.94	4e-69	0.4909	NP_172508.4
205		9, 720, 065	TraesCS1B02G021200.1	1661	418aa	serine/arginine-rich splicing factor SR45 [Glycine max]	170	170	0.55	3e-47	0.4979	XP_003546787.1
						RNA-binding protein with serine-rich domain 1 [Danio rerio]	78.2	78.2	0.22	8e-15	0.4	XP_009296550.1
206		9, 837, 979	TraesCS1B02G021300.1	1172	317aa	phosphatidate cytidylyltransferase 1-like [Aegilops tauschii subsp. tauschii]	779	779	1	0	0.98	XP_020162836.1
						Phosphatidate cytidylyltransferase [Aegilops tauschii]	778	778	1	0	0.98	EMT13347.1
207		9, 845, 466	TraesCS1B02G021400.1	711	236aa	glutathione S-transferase TAU 18 [Arabidopsis thaliana]	222	222	0.94	6e-72	0.4781	NP_172507.1
						Glutathione S-transferase family protein [Arabidopsis thaliana]	214	214	0.93	7e-69	0.4727	NP_172508.4
208		9, 873, 851	TraesCS1B02G021500.1	2157	718aa	disease resistance protein RPM1-like [Aegilops tauschii subsp. tauschii]	952	1121	0.99	0	0.71	XP_020171139.1
						Disease resistance protein RPM1 [Aegilops tauschii]	949	1065	0.99	0	0.71	EMT08876.1
209		9, 893, 917	TraesCS1B02G020600.1	1239	282aa	wall-associated receptor kinase 2-like [Aegilops tauschii subsp. tauschii]	469	469	1	7e-165	0.84	XP_020162842.1
		non translating				Wall-associated receptor kinase 2 [Triticum urartu]	447	447	1	4e-157	0.79	EMS63515.1
210		9, 934, 979	TraesCS1B02G021700.1	1834	503aa	UPF0481 protein At3g47200-like [Aegilops tauschii subsp. tauschii]	608	608	0.99	0	0.63	XP_020195094.1
						predicted protein [Hordeum vulgare subsp. vulgare]	603	603	0.99	0	0.63	BAK00004.1
211		9,939, 530	TraesCS1B02G021800.1	1986	661aa	putative wall-associated receptor kinase-like 16 [Glycine max]	368	368	0.96	4e-116	0.3392	XP_003527959.1
						putative wall-associated receptor kinase-like 16 [Glycine max]	366	366	0.98	1e-115	0.3396	XP_014622059.1
212		9, 985, 724	TraesCS1B02G021900.1	3132	916aa	disease resistance protein RPM1-like [Aegilops tauschii subsp. tauschii]	1500	1500	0.99	0	0.82	XP_020162846.1
						Disease resistance protein RPM1 [Aegilops tauschii]	1494	1494	0.99	0	0.82	EMT28237.1
213		10,004, 678	TraesCS1B02G022000.1	2820	838aa	G-type lectin S-receptor-like serine/threonine-protein kinase At2g19130 [Aegilops tauschii subsp. tauschii]	1134	1134	0.91	0	0.81	XP_020156837.1
						Putative serine/threonine-protein kinase receptor [Aegilops tauschii]	1058	1058	0.91	0	0.77	EMT04353.1
214		10, 014, 740	TraesCS1B02G022100.1	1926	641aa	LRR19 [Triticum aestivum]	1096	1096	1	0	0.85	AAK20736.1
						disease resistance protein RPM1-like [Aegilops tauschii subsp. tauschii]	1074	1074	1	0	0.82	XP_020171139.1
215		10, 060,018	TraesCS1B02G022200.1	3066	659aa	predicted protein [Hordeum vulgare subsp. vulgare]	1440	1440	0.98	0	0.81	BAJ94404.1
						Disease resistance protein RPM1 [Triticum urartu]	1385	1385	0.98	0	0.8	EMS52261.1
216		10, 067, 449	TraesCS1B02G022300.1	2585	704aa	stress-induced receptor-like kinase precursor [Glycine max]	426	426	0.93	3e-138	0.3808	NP_001238646.1
						rust resistance kinase Lr10 isoform X3 [Glycine max]	415	415	0.9	3e-135	0.3858	XP_006601165.1
217		10, 072, 758	TraesCS1B02G022400.1	2290	640aa	LEAF RUST 10 DISEASE-RESISTANCE LOCUS RECEPTOR-LIKE PROTEIN KINASE-like 2.7 isoform X2 [Glycine max]	412	412	0.94	3e-135	0.3828	XP_014617731.1
						LEAF RUST 10 DISEASE-RESISTANCE LOCUS RECEPTOR-LIKE PROTEIN KINASE-like 2.5 isoform X4 [Glycine max]	405	405	0.6	3e-133	0.4899	XP_014617732.1
218		10, 087, 297	TraesCS1B02G022500.1	1510	412aa	protein trichome birefringence-like 8 [Aegilops tauschii subsp. tauschii]	794	794	1	0	0.92	XP_020180411.1
						hypothetical protein F775_17406 [Aegilops tauschii]	781	781	1	0	0.9	EMT11932.1
219		10, 097, 166	TraesCS1B02G022600.1	2070	689aa	hypothetical protein F775_17407 [Aegilops tauschii]	881	881	0.98	0	0.75	EMT11933.1
						hypothetical protein TRIUR3_01524 [Triticum urartu]	814	814	0.99	0	0.72	EMS52263.1
220		10, 103, 676	TraesCS1B02G022700.1	1615	385aa	uncharacterized zinc finger protein At4g06634-like [Aegilops tauschii subsp. tauschii]	791	791	1	0	0.99	XP_020180408.1
						Putative zinc finger protein [Aegilops tauschii]	779	779	1	0	0.95	EMT11934.1
	IWB29507	10, 104, 347
221		10, 111, 346	TraesCS1B02G022800.1	849	165aa	uncharacterized protein LOC100283904 [Zea mays]	315	315	0.99	2e-114	1	NP_001150274.1
						PREDICTED: V-type proton ATPase 16 kDa proteolipid subunit [Oryza sativa Japonica Group]	315	315	0.99	2e-114	1	XP_015622696.1
222		10, 203,991	TraesCS1B02G022900.1	1738	421aa	protein phosphatase 1 regulatory inhibitor subunit PPP1R8 homolog [Glycine max]	488	488	0.98	4e-171	0.6321	XP_003546209.1
						SMAD/FHA domain-containing protein [Arabidopsis thaliana]	424	424	1	1e-146	0.541	NP_199590.1
223		10, 359, 349	TraesCS1B02G023000.1	3478	653aa	resistance protein RGA2 [Triticum turgidum subsp. durum]	1886	1886	1	0	0.99	ACG63534.1
						leaf rust resistance protein Lr10 [Triticum dicoccoides]	1772	1772	1	0	0.95	ADM65827.1
224		10, 407, 488	TraesCS1B02G023100.1	2733	910aa	disease resistance protein RPM1 [Glycine max]	462	462	0.93	6e-147	0.3505	XP_003534302.1
						NBS-LRR type disease resistance protein [Glycine max]	457	457	0.93	4e-145	0.3529	NP_001235671.1
225		10, 414, 427	TraesCS1B02G023200.1	561	186aa	tricin synthase 1-like [Aegilops tauschii subsp. tauschii]	270	270	0.93	3e-95	0.95	XP_020162635.1
						tricin synthase 1-like [Aegilops tauschii subsp. tauschii]	168	168	0.92	4e-55	0.61	XP_020157716.1
226		10, 549, 781	TraesCS1B02G023300.1	1926	542aa	anthocyanidin 3-O-glucosyltransferase-like [Aegilops tauschii subsp. tauschii]	802	802	0.91	0	0.91	XP_020162638.1
						anthocyanidin 3-O-glucosyltransferase-like [Aegilops tauschii subsp. tauschii]	628	628	0.82	0	0.76	XP_020162641.1
227		10, 568, 358	TraesCS1B02G023400.1	1255	321aa	myb-related protein P-like [Aegilops tauschii subsp. tauschii]	457	457	0.99	2e-165	0.71	XP_020178489.1
						myb-related protein P-like [Aegilops tauschii subsp. tauschii]	427	427	0.91	1e-153	0.71	XP_020189728.1
228		10, 944, 607	TraesCS1B02G023500.1	1058	321aa	myb-related protein P-like [Aegilops tauschii subsp. tauschii]	442	442	0.99	4e-159	0.68	XP_020178489.1
						myb-related protein P-like [Aegilops tauschii subsp. tauschii]	407	407	0.91	1e-145	0.68	XP_020189728.1
229		10, 973, 146	TraesCS1B02G023600.1	1865	504aa	anthocyanidin 3-O-glucosyltransferase-like [Aegilops tauschii subsp. tauschii]	794	794	0.99	0	0.9	XP_020162638.1
						anthocyanidin 3-O-glucosyltransferase-like [Aegilops tauschii subsp. tauschii]	633	633	0.88	0	0.76	XP_020162641.1
230		11, 132, 536	TraesCS1B02G023700.1	516	171aa	anthocyanidin 3-O-glucosyltransferase-like [Aegilops tauschii subsp. tauschii]	253	253	0.64	2e-83	0.88	XP_020162641.1
						anthocyanidin 3-O-glucosyltransferase-like [Aegilops tauschii subsp. tauschii]	191	191	0.68	3e-59	0.71	XP_020162638.1
231		11, 177, 447	TraesCS1B02G023800.1	1579	465aa	PREDICTED: serine carboxypeptidase-like 17 isoform X1 [Brachypodium distachyon]	644	644	0.88	0	0.69	XP_003573745.1
						PREDICTED: serine carboxypeptidase-like 10 [Brachypodium distachyon]	635	635	0.93	0	0.66	XP_003572138.1
232		11, 216, 877	TraesCS1B02G023900.1	1335	372aa	Auxin-induced protein 5NG4 [Aegilops tauschii]	427	427	1	2e-153	0.83	EMT16000.1
						nodulin-like protein [Triticum aestivum]	385	385	0.78	9e-138	0.89	AAW78918.2
233		11, 406, 806	TraesCS1B02G024000.1	2007	526aa	cytochrome P450 84A1-like [Aegilops tauschii subsp. tauschii]	977	977	1	0	0.95	XP_020162636.1
						cytochrome P450 84A1-like [Aegilops tauschii subsp. tauschii]	875	875	1	0	0.8	XP_020174187.1
234		11, 633, 554	TraesCS1B02G024200.1	965	135aa	thionin 2.2 [Arabidopsis thaliana]	42.7	42.7	0.85	0.0001	0.2977	NP_198507.1
						Plant thionin [Arabidopsis thaliana]	41.2	41.2	0.92	0.0004	0.2794	NP_179105.1
235		11, 691, 995	TraesCS1B02G024300.1	639	103aa	PH, RCC1 and FYVE domains-containing protein 1 [Glycine max]	103	103	0.65	7e-26	0.6418	XP_003535575.1
						PH, RCC1 and FYVE domains-containing protein 1 [Glycine max]	103	103	0.97	9e-26	0.4454	XP_003518608.1
236		11, 695, 669	TraesCS1B02G024400.1	4045	907aa	unnamed protein product [Triticum turgidum subsp. durum]	1871	1871	1	0	0.9989	VAH12347.1
						putative chromosome condensation factor [Triticum monococcum]	1843	1843	1	0	0.9824	AAK84081.1
237		11, 857, 187	TraesCS1B02G024500.1	2194	377aa	PREDICTED: actin-97 [Oryza sativa Japonica Group]	781	781	1	0	0.99	XP_015640005.1
						PREDICTED: actin-97 [Setaria italica]	781	781	1	0	0.99	XP_004960554.1
238		11, 860, 454	TraesCS1B02G024600.1	1214	233aa	uncharacterized protein LOC109765606 [Aegilops tauschii subsp. tauschii]	405	405	0.88	4e-147	0.95	XP_020179983.1
						Chaperone protein DnaJ [Triticum urartu]	386	386	0.86	2e-139	0.82	EMS61173.1
239		11, 883, 879	TraesCS1B02G024700.1	2253	592aa	phosphoinositide phosphatase SAC7-like [Aegilops tauschii subsp. tauschii]	1232	1232	1	0	0.99	XP_020179984.1
						Phosphatidylinositide phosphatase SAC1 [Triticum urartu]	1210	1210	1	0	0.97	EMS61174.1
240		12, 070, 989	TraesCS1B02G024800.1	1074	357aa	malonyl-coenzyme A:anthocyanin 3-O-glucoside-6''-O-malonyltransferase-like [Aegilops tauschii subsp. tauschii]	630	630	0.98	0	0.91	XP_020157342.1
						predicted protein [Hordeum vulgare subsp. vulgare]	547	547	0.98	0	0.86	BAJ90774.1
241		12, 093, 427	TraesCS1B02G024900.1	1074	357aa	malonyl-coenzyme A:anthocyanin 3-O-glucoside-6''-O-malonyltransferase-like [Aegilops tauschii subsp. tauschii]	631	631	0.98	0	0.9176	XP_020157342.1
						unnamed protein product [Triticum turgidum subsp. durum]	622	622	0.99	0	0.9435	VAH12376.1
242		12, 343, 414	TraesCS1B02G025000.1	243	80aa	hypothetical protein BRADI_3g02381v3 [Brachypodium distachyon]	72	72	0.78	1e-14	0.5556	KQJ93036.1
						hypothetical protein SORBI_3004G022600 [Sorghum bicolor]	70.5	70.5	0.96	6e-14	0.4744	OQU84258.1
243		12, 345, 287	TraesCS1B02G025100.1	672	201aa	aldo-keto reductase family 4 member C10-like [Aegilops tauschii subsp. tauschii]	617	617	1	0	0.95	XP_020200384.1
						NADPH-dependent aldo-keto reductase, chloroplastic [Sorghum bicolor]	570	570	1	0	0.87	XP_002456632.1
244		12, 357, 937	TraesCS1B02G025200.1	216	71aa	hypothetical protein BRADI_3g02396v3 [Brachypodium distachyon]	102	102	0.98	5e-27	0.7	KQJ93043.1
						putative proteinase inhibitor I13, potato inhibitor I [Saccharum hybrid cultivar R570]	82.4	82.4	0.94	5e-19	0.6418	CAZ96192.1
245		12, 373, 475	TraesCS1B02G025300.1	243	80aa	hypothetical protein SETIT_1G104900v2 [Setaria italica]	79.3	79.3	1	2e-17	0.5125	RCV05705.1
						Chymotrypsin inhibitor [Zea mays]	79	79	1	2e-17	0.5	PWZ22695.1
246		12, 387, 552	TraesCS1B02G025400.1	538	96aa	Bowman-Birk trypsin inhibitor-like protein [Triticum aestivum]	159	159	0.98	2e-55	0.91	ABX84381.1
						Bowman-Birk type trypsin inhibitor-like [Aegilops tauschii subsp. tauschii]	147	147	0.98	6e-51	0.88	XP_020159335.1
247		12, 427, 311	TraesCS1B02G025500.1	3189	1062aa	disease resistance protein RPP13-like [Aegilops tauschii subsp. tauschii]	1563	1618	1	0	0.98	XP_020200382.1
						Disease resistance protein RPM1 [Aegilops tauschii]	1179	1179	0.83	0	0.92	EMT11019.1
248		12, 500, 563	TraesCS1B02G025600.1	243	80aa	hypothetical protein SETIT_1G104900v2 [Setaria italica]	79.3	79.3	1	2e-17	0.5125	RCV05705.1
						Chymotrypsin inhibitor [Zea mays]	79	79	1	2e-17	0.5	PWZ22695.1
249		12, 570, 754	TraesCS1B02G025700.1	243	80aa	hypothetical protein SETIT_1G104900v2 [Setaria italica]	79.3	79.3	1	2e-17	0.5125	RCV05705.1
						Chymotrypsin inhibitor [Zea mays]	79	79	1	2e-17	0.5	PWZ22695.1
250		12, 681, 301	TraesCS1B02G025800.1	1800	500aa	Fatty acyl-CoA reductase 3 [Triticum urartu]	661	661	0.99	0	0.75	EMS53770.1
						Fatty acyl-CoA reductase 1 [Triticum urartu]	648	648	0.85	0	0.92	EMS66724.1
251		12, 738, 008	TraesCS1B02G025900.1	700	96aa	Bowman-Birk type trypsin inhibitor-like [Aegilops tauschii subsp. tauschii]	145	145	0.98	3e-51	0.92	XP_020159335.1
						Bowman-Birk type trypsin inhibitor-like [Aegilops tauschii subsp. tauschii]	111	111	1	1e-37	0.75	XP_020159332.1
252		12, 754, 088	TraesCS1B02G026000.1	486	92aa	predicted protein [Hordeum vulgare subsp. vulgare]	136	136	1	1e-47	0.91	BAJ97206.1
						Bowman-Birk type trypsin inhibitor-like [Aegilops tauschii subsp. tauschii]	125	125	1	3e-43	0.83	XP_020159332.1
253		12, 764, 054	TraesCS1B02G026100.1	216	71aa	hypothetical protein BRADI_3g02396v3 [Brachypodium distachyon]	101	101	0.98	1e-26	0.6857	KQJ93043.1
						putative proteinase inhibitor I13, potato inhibitor I [Saccharum hybrid cultivar R570]	82.8	82.8	0.95	4e-19	0.6324	CAZ96192.1
254		12, 785, 194	TraesCS1B02G026200.1	1500	394aa	uncharacterized protein LOC109786211 [Aegilops tauschii subsp. tauschii]	714	714	1	0	0.95	XP_020200381.1
						hypothetical protein F775_12266 [Aegilops tauschii]	696	696	0.97	0	0.95	EMT04242.1
255		12, 811, 607	TraesCS1B02G026300.1	2523	840aa	disease resistance protein RPP13-like [Aegilops tauschii subsp. tauschii]	1431	1503	0.99	0	0.84	XP_020157335.1
						Disease resistance protein RPM1 [Aegilops tauschii]	1425	1425	0.99	0	0.84	EMT18105.1
256		12, 815, 667	TraesCS1B02G026400.1	981	326aa	Disease resistance protein RPP13 [Aegilops tauschii]	503	503	0.94	0	0.8	EMT18106.1
						disease resistance protein RPP13-like [Aegilops tauschii subsp. tauschii]	504	561	0.94	5e-172	0.8	XP_020157335.1
257		12, 827, 618	TraesCS1B02G026500.1	1059	352aa	PREDICTED: disease resistance protein RPM1-like [Brachypodium distachyon]	262	262	0.99	9e-82	0.56	XP_003569114.1
						Disease resistance protein RPM1 [Aegilops tauschii]	257	257	0.9	2e-81	0.61	EMT18105.1
258		12, 942, 841	TraesCS1B02G026600.1	1114	222aa	unnamed protein product [Triticum turgidum subsp. durum]	451	451	0.96	8e-165	0.9953	VAH12396.1
						aldo-keto reductase family 4 member C10 [Sorghum bicolor]	400	400	0.96	1e-144	0.8738	XP_002456633.1
259		12, 975, 409	TraesCS1B02G026700.1	624	96aa	Bowman-Birk trypsin inhibitor-like protein [Triticum aestivum]	159	159	0.98	4e-55	0.91	ABX84381.1
						Bowman-Birk type trypsin inhibitor-like [Aegilops tauschii subsp. tauschii]	147	147	0.98	2e-50	0.88	XP_020159335.1
260		13, 009, 896	TraesCS1B02G026800.1	216	71aa	hypothetical protein BRADI_3g02396v3 [Brachypodium distachyon]	99.4	99.4	0.98	1e-25	0.6714	KQJ93043.1
						putative proteinase inhibitor I13, potato inhibitor I [Saccharum hybrid cultivar R570]	84	84	0.94	2e-19	0.6269	CAZ96192.1
261		13, 014, 085	TraesCS1B02G026900.1	243	80aa	Chymotrypsin inhibitor [Zea mays]	83.2	83.2	1	5e-19	0.5125	PWZ22695.1
						hypothetical protein C2845_PM12G02170 [Panicum miliaceum]	76.6	76.6	1	2e-16	0.4875	RLM80640.1
262		13, 039, 605	TraesCS1B02G027000.1	3920	1223aa	Disease resistance protein RPM1 [Triticum urartu]	1823	1823	0.99	0	0.74	EMS46571.1
						PREDICTED: disease resistance protein RPM1-like [Brachypodium distachyon]	1659	1659	0.99	0	0.7	XP_003569114.1
263		13, 178, 384	TraesCS1B02G027100.1	2757	918aa	PREDICTED: putative disease resistance RPP13-like protein 3 isoform X2 [Brachypodium distachyon]	629	629	0.99	0	0.65	XP_014758689.1
						PREDICTED: disease resistance protein RPM1-like isoform X1 [Brachypodium distachyon]	627	627	0.99	0	0.65	XP_014758688.1
264		13, 244, 021	TraesCS1B02G027200.1	1628	310aa	Aldo-keto reductase family 4 member C10 [Triticum urartu]	631	631	1	0	0.9645	EMS66725.1
						aldo-keto reductase family 4 member C10-like isoform X1 [Aegilops tauschii subsp. tauschii]	583	583	1	0	0.9516	XP_020157333.1
265		13, 268, 205	TraesCS1B02G027300.1	3166	923aa	unnamed protein product [Triticum turgidum subsp. durum]	1888	1888	1	0	0.9902	VAH12400.1
						disease resistance protein RPP13 [Brachypodium distachyon]	1199	1199	0.98	0	0.6513	XP_024313985.1
266		13, 412, 257	TraesCS1B02G027500.1	2412	803aa	Disease resistance protein RPM1 [Triticum urartu]	877	1699	0.98	0	0.67	EMS46571.1
						PREDICTED: disease resistance protein RPM1-like [Brachypodium distachyon]	824	1625	0.98	0	0.66	XP_003569114.1
267		13, 433,942	TraesCS1B02G027700.1	1400	310aa	unnamed protein product [Triticum turgidum subsp. durum]	642	642	1	0	0.9903	VAH12397.1
						aldo-keto reductase family 1, member B1 [Zea mays]	565	565	1	0	0.8548	NP_001105982.1
268		13, 447, 836	TraesCS1B02G027800.1	616	96aa	Bowman-Birk trypsin inhibitor-like protein [Triticum aestivum]	159	159	0.98	2e-55	0.9263	ABX84381.1
						Bowman-Birk type trypsin inhibitor-like [Aegilops tauschii subsp. tauschii]	147	147	0.98	5e-51	0.9053	XP_020159335.1
269		13, 497, 470	TraesCS1B02G027900.1	216	71aa	hypothetical protein BRADI_3g02396v3 [Brachypodium distachyon]	99.4	99.4	0.98	2e-31	0.6714	KQJ93043.1
						potato inhibitor I-like [Glycine max]	42	42	0.97	1e-05	0.3913	NP_001351280.1
270		13, 501. 496	TraesCS1B02G028000.1	243	80aa	Chymotrypsin inhibitor [Zea mays]	82.8	82.8	1	9e-26	0.5125	PWZ22695.1
						hypothetical protein SETIT_4G264000v2 [Setaria italica]	76.3	76.3	0.88	4e-23	0.5211	RCV22989.1
271		13, 504, 294	TraesCS1B02G028100.1	216	71aa	hypothetical protein BRADI_3g02396v3 [Brachypodium distachyon]	101	101	0.98	1e-26	0.6714	KQJ93043.1
						putative proteinase inhibitor I13, potato inhibitor I [Saccharum hybrid cultivar R570]	82.8	82.8	0.95	4e-19	0.6176	CAZ96192.1
272		13, 564, 868	TraesCS1B02G028200.1	216	71aa	hypothetical protein BRADI_3g02396v3 [Brachypodium distachyon]	95.5	95.5	0.98	4e-24	0.6714	KQJ93043.1
						putative proteinase inhibitor I13, potato inhibitor I [Saccharum hybrid cultivar R570]	75.9	75.9	0.95	2e-16	0.5735	CAZ96192.1
273		13, 665, 542	TraesCS1B02G028300.1	1118	172aa	aldo-keto reductase family 4 member C10-like [Aegilops tauschii subsp. tauschii]	331	331	1	3e-118	0.92	XP_020200384.1
						NADPH-dependent aldo-keto reductase, chloroplastic [Sorghum bicolor]	312	312	1	2e-110	0.84	XP_002456632.1
274		13, 672, 066	TraesCS1B02G028400.1	237	78aa	Subtilisin-chymotrypsin inhibitor CI-1C [Hordeum vulgare]	134	134	1	1e-45	0.8718	KAE8802059.1
						unnamed protein product [Triticum turgidum subsp. durum]	69.3	69.3	0.84	4e-20	0.5455	VAI42532.1
275		13, 677, 909	TraesCS1B02G028500.1	231	76aa	Subtilisin-chymotrypsin inhibitor CI-1C [Hordeum vulgare]	117	117	1	9e-39	0.8205	KAE8802059.1
						hypothetical protein C2845_PM11G13130 [Panicum miliaceum]	68.6	68.6	1	1e-19	0.5	RLN07953.1
276		13, 892, 597	TraesCS1B02G028600.1	1885	509aa	cytochrome P450 [Triticum aestivum]	756	756	0.99	0	0.72	BAB40322.1
						ent-isokaurene C2-hydroxylase-like [Aegilops tauschii subsp. tauschii]	721	721	0.99	0	0.72	XP_020194233.1
277		13, 965, 202	TraesCS1B02G028700.1	921	306aa	unnamed protein product [Triticum turgidum subsp. durum]	633	633	1	0	0.9935	VAH12405.1
						hypothetical protein TRIUR3_07427 [Triticum urartu]	586	586	1	0	0.9023	EMS58702.1
278		14, 030, 108	TraesCS1B02G028800.1	1541	373aa	unnamed protein product [Triticum turgidum subsp. durum]	771	771	1	0	0.9946	VAH12406.1
						pentatricopeptide repeat-containing protein At3g51320 [Aegilops tauschii subsp. tauschii]	761	801	1	0	0.9651	XP_020198367.1
279		14, 098, 022	TraesCS1B02G028900.1	2366	563aa	pentatricopeptide repeat-containing protein At3g51320 [Aegilops tauschii subsp. tauschii]	1108	1108	1	0	0.97	XP_020198367.1
						PREDICTED: pentatricopeptide repeat-containing protein At3g51320 [Brachypodium distachyon]	798	798	0.96	0	0.82	XP_010233402.1
280		14, 137, 776	TraesCS1B02G029000.1	1415	346aa	uncharacterized protein LOC109784175 [Aegilops tauschii subsp. tauschii]	654	654	1	0	0.95	XP_020198363.1
						hypothetical protein F775_12830 [Aegilops tauschii]	478	478	0.73	2e-174	0.94	EMT09934.1
281		14, 145, 075	TraesCS1B02G029100.1	4165	1189aa	uncharacterized protein LOC109784178 isoform X1 [Aegilops tauschii subsp. tauschii]	1672	1672	0.96	0	0.93	XP_020198365.1
						uncharacterized protein LOC109784178 isoform X2 [Aegilops tauschii subsp. tauschii]	1670	1670	0.96	0	0.93	XP_020198366.1
282		14, 156, 250	TraesCS1B02G029200.1	5200	1057aa	Putative disease resistance protein [Aegilops tauschii]	1375	1375	1	0	0.7	EMT09932.1
						PREDICTED: uncharacterized protein LOC100824488 [Brachypodium distachyon]	1174	1174	1	0	0.62	XP_010231856.1
283		14, 170, 248	TraesCS1B02G029300.1	258	85aa	hypothetical protein TRIUR3_04044 [Triticum urartu]	166	166	1	8e-52	0.9412	EMS46065.1
						unnamed protein product [Triticum turgidum subsp. durum]	165	165	1	2e-51	0.9294	VAH12435.1
284		14, 186, 824	TraesCS1B02G029400.1	757	170aa	protein PHLOEM PROTEIN 2-LIKE A1-like [Aegilops tauschii subsp. tauschii]	338	338	0.9	4e-121	0.92	XP_020152605.1
						hypothetical protein F775_43932 [Aegilops tauschii]	250	250	0.69	7e-87	0.84	EMT00376.1
285		14, 285, 832	TraesCS1B02G029500.1	927	308aa	unnamed protein product [Triticum turgidum subsp. durum]	623	623	1	0	0.9838	VAH12429.1
						F-box/FBD/LRR-repeat protein At5g22660-like [Aegilops tauschii subsp. tauschii]	354	354	1	4e-123	0.5903	XP_020192419.1
286		14, 551, 564	TraesCS1B02G029600.1	3096	887aa	Putative disease resistance protein [Aegilops tauschii]	994	994	0.89	0	0.65	EMT09932.1
						PREDICTED: uncharacterized protein LOC100824488 [Brachypodium distachyon]	926	926	0.95	0	0.6	XP_010231856.1
287		14, 609, 435	TraesCS1B02G029700.1	2691	896aa	unnamed protein product [Triticum turgidum subsp. durum]	1113	1113	0.94	0	0.6438	VAH12431.1
						putative disease resistance protein [Hordeum vulgare]	1070	1070	0.87	0	0.6691	KAE8802054.1
288		14, 634, 788	TraesCS1B02G029800.1	4063	1060aa	unnamed protein product [Triticum turgidum subsp. durum]	2175	2175	1	0	0.9887	VAH12438.1
						putative disease resistance protein [Hordeum vulgare]	1444	1444	0.94	0	0.7117	KAE8802054.1
289		14, 691, 678	TraesCS1B02G029900.1	627	208aa	unnamed protein product [Triticum turgidum subsp. durum]	416	416	1	2e-152	0.9856	VAH12440.1
						protein PHLOEM PROTEIN 2-LIKE A1-like [Aegilops tauschii subsp. tauschii]	331	331	1	5e-119	0.9135	XP_020152605.1
290		14, 843, 598	TraesCS1B02G030000.1	2515	416aa	unnamed protein product [Triticum turgidum subsp. durum]	862	862	1	0	0.9976	VAH12442.1
						growth hormone-regulated TBC protein 1 [Aegilops tauschii subsp. tauschii]	860	860	1	0	0.9928	XP_020152602.1
291		14, 864, 455	TraesCS1B02G030100.1	1092	363aa	unnamed protein product [Triticum turgidum subsp. durum]	607	607	0.82	0	0.9799	VAH12443.1
						unnamed protein product [Triticum turgidum subsp. durum]	605	605	1	0	0.8901	VAH12445.1
292		14, 929, 251	TraesCS1B02G030200.1	1761	586aa	F-box/RNI-like/FBD-like domains-containing protein [Arabidopsis thaliana]	66.2	66.2	0.5	3e-10	0.26	NP_173137.1
						F-box/RNI-like superfamily protein [Arabidopsis thaliana]	59.7	59.7	0.26	4e-08	0.32	NP_177121.1
293		14, 950, 407	TraesCS1B02G030300.1	1104	367aa	hypothetical protein F775_18127 [Aegilops tauschii]	526	526	0.81	0	0.79	EMT03771.1
						uncharacterized protein LOC109769046 [Aegilops tauschii subsp. tauschii]	371	371	0.47	5e-131	0.86	XP_020183375.1
294		15, 038, 439	TraesCS1B02G030400.1	2761	831aa	beta-galactosidase 1-like [Aegilops tauschii subsp. tauschii]	1693	1693	0.91	0	0.97	XP_020156672.1
						predicted protein [Hordeum vulgare subsp. vulgare]	1580	1580	0.91	0	0.94	BAK07511.1
295		15, 097, 670	TraesCS1B02G030500.1	1005	318aa	uncharacterized protein LOC109741984 [Aegilops tauschii subsp. tauschii]	800	800	0.99	0	0.96	XP_020156664.1
						hypothetical protein F775_32774 [Aegilops tauschii]	748	748	1	0	0.89	EMT04927.1
296		15, 107, 810	TraesCS1B02G030600.1	1597	416aa	uncharacterized protein LOC109741984 [Aegilops tauschii subsp. tauschii]	519	519	0.98	0	0.62	XP_020156664.1
						hypothetical protein F775_32774 [Aegilops tauschii]	454	454	0.98	3e-161	0.57	EMT04927.1
297		15, 141, 444	TraesCS1B02G030700.1	948	315aa	unnamed protein product [Triticum turgidum subsp. durum]	657	657	1	0	0.9968	VAH12451.1
						hypothetical protein D1007_22344 [Hordeum vulgare]	620	620	1	0	0.9333	KAE8802068.1
298		15, 165, 681	TraesCS1B02G030800.1	5180	1327aa	unnamed protein product [Triticum turgidum subsp. durum]	2719	2719	1	0	0.9992	VAH12462.1
						ABC transporter D family member 1-like isoform X2 [Aegilops tauschii subsp. tauschii]	2687	2687	1	0	0.9894	XP_020156675.1
299		15, 236, 935	TraesCS1B02G030900.1	1248	415aa	unnamed protein product [Triticum turgidum subsp. durum]	867	867	1	0	1	VAH12467.1
						disease resistance protein RPM1 [Setaria italica]	563	563	0.98	0	0.6481	XP_004967784.1
300		15, 288, 136	TraesCS1B02G031000.1	841	209aa	unnamed protein product [Triticum turgidum subsp. durum]	428	428	1	1e-157	0.9952	VAH12470.1
						protein DEHYDRATION-INDUCED 19 homolog 6-like [Aegilops tauschii subsp. tauschii]	352	352	1	2e-127	0.8768	XP_020156701.1
301		15, 290, 430	TraesCS1B02G031100.1	1938	508aa	unnamed protein product [Triticum turgidum subsp. durum]	969	969	1	0	0.9606	VAH00546.1
						tRNA pseudouridine synthase B [Hordeum vulgare]	869	869	0.94	0	0.925	KAE8802094.1
302		15, 339, 921	TraesCS1B02G031200.1	246	81aa	unnamed protein product [Triticum turgidum subsp. durum]	110	110	0.79	3e-36	0.8125	VAI82440.1
						putative proteinase inhibitor [Hordeum vulgare]	107	107	0.85	3e-34	0.7391	KAE8802097.1
303		15, 421, 816	TraesCS1B02G031400.1	198	65aa	unnamed protein product [Triticum turgidum subsp. durum]	127	127	1	1e-43	0.9538	VAH00547.1
						putative proteinase inhibitor [Hordeum vulgare]	111	111	1	2e-36	0.8308	KAE8802097.1
304		15, 438, 996	TraesCS1B02G031500.1	1319	274aa	39S ribosomal protein L22, mitochondrial-like [Aegilops tauschii subsp. tauschii]	510	510	0.99	0	0.96	XP_020156696.1
						50S ribosomal protein L22 [Aegilops tauschii]	503	503	0.97	0	0.96	EMT29289.1
305		15, 448, 355	TraesCS1B02G031600.1	1206	401aa	uncharacterized protein LOC109741986 [Aegilops tauschii subsp. tauschii]	830	830	1	0	0.99	XP_020156665.1
						lysine ketoglutarate reductase trans-splicing 1 [Zea mays]	749	749	1	0	0.87	NP_001141005.1
306		15, 517, 132	TraesCS1B02G031700.1	2343	780aa	wall-associated receptor kinase 3-like [Aegilops tauschii subsp. tauschii]	815	815	0.93	0	0.5978	XP_020197059.1
						unnamed protein product [Triticum turgidum subsp. durum]	781	781	0.93	0	0.5897	VAI92972.1
307		15, 526, 043	TraesCS1B02G031800.1	1035	344aa	hypothetical protein GQ55_2G052800 [Panicum hallii var. hallii]	520	520	0.95	0	0.7594	PUZ68739.1
						wall-associated receptor kinase 1-like [Panicum hallii]	519	519	0.95	0	0.7572	XP_025803963.1
308		15, 530, 721	TraesCS1B02G031900.1	198	65aa	unnamed protein product [Triticum turgidum subsp. durum]	117	117	0.98	2e-39	0.875	VAI82440.1
						putative proteinase inhibitor [Hordeum vulgare]	115	115	1	2e-38	0.8769	KAE8802097.1
309		15, 578, 829	TraesCS1B02G032000.1	621	206aa	hypothetical protein GQ55_2G052900 [Panicum hallii var. hallii]	337	337	0.98	3e-114	0.8128	PUZ68740.1
						wall-associated receptor kinase 4-like [Panicum hallii]	335	335	0.98	1e-113	0.8079	XP_025804054.1
310		15, 638, 525	TraesCS1B02G032100.1	2306	na	wall-associated receptor kinase 3-like [Aegilops tauschii subsp. tauschii]	746	823	0.89	0	0.6368	XP_020197059.1
		non translating				unnamed protein product [Triticum turgidum subsp. durum]	714	788	0.89	0	0.6336	VAI92972.1
311		15, 655, 141	TraesCS1B02G032200.1	3090	960aa	hypothetical protein F775_22528 [Aegilops tauschii]	969	969	0.91	0	0.59	EMT30889.1
						uncharacterized protein LOC109779189 [Aegilops tauschii subsp. tauschii]	840	840	0.99	0	0.52	XP_020193388.1
312		15, 707, 939	TraesCS1B02G032300.1	2453	717aa	hypothetical protein F775_03798 [Aegilops tauschii]	908	908	0.99	0	0.65	EMT02082.1
						protein ACCELERATED CELL DEATH 6 [Setaria italica]	717	717	0.97	0	0.53	XP_004962876.1
313		15, 742, 607	TraesCS1B02G032400..1	1901	305aa	uncharacterized protein LOC109742009 [Aegilops tauschii subsp. tauschii]	593	593	1	0	0.99	XP_020156686.1
						PREDICTED: uncharacterized protein LOC4337580 [Oryza sativa Japonica Group]	408	408	0.99	3e-146	0.74	XP_015638483.1
314		15, 744, 865	TraesCS1B02G032500.1	2469	612aa	probable serine/threonine-protein kinase WNK2 isoform X1 [Aegilops tauschii subsp. tauschii]	1228	1228	1	0	0.96	XP_020156698.1
						probable serine/threonine-protein kinase WNK2 isoform X2 [Aegilops tauschii subsp. tauschii]	1215	1215	1	0	0.95	XP_020156699.1
315		15, 869, 836	TraesCS1B02G032600.1	2408	628aa	uncharacterized protein LOC109742023 [Aegilops tauschii subsp. tauschii]	1206	1206	1	0	0.95	XP_020156697.1
						zinc finger (C3HC4-type RING finger) family protein / BRCT domain-containing protein [Zea mays]	478	632	1	2e-165	0.6	ONM04806.1
316		15, 875, 847	TraesCS1B02G032700.1	792	263aa	Disease resistance protein RPM1 [Triticum urartu]	1250	1250	1	0	0.98	EMS61126.1
						disease resistance protein RPM1-like [Aegilops tauschii subsp. tauschii]	1071	1071	1	0	0.84	XP_020156667.1
317		15, 895, 667	TraesCS1B02G032800.1	3035	965aa	unnamed protein product [Triticum turgidum subsp. durum]	1125	1125	0.99	0	0.619	VAH00562.1
						unnamed protein product [Triticum turgidum subsp. durum]	1124	1124	0.99	0	0.645	VAH99192.1
318		16, 123, 707	TraesCS1B02G032900.1	234	77aa	disease resistance protein RPM1-like [Aegilops tauschii subsp. tauschii]	141	141	1	5e-43	0.8571	XP_020156667.1
						Disease resistance protein RPM1 [Triticum urartu]	140	140	1	1e-42	0.8442	EMS48158.1
319		16, 188, 101	TraesCS1B02G033000.1	2130	612aa	unnamed protein product [Triticum aestivum]	1012	1012	0.93	0	0.89	CDM84978.1
						multicopper oxidase LPR1-like [Aegilops tauschii subsp. tauschii]	1009	1009	0.97	0	0.88	XP_020151979.1
320		16, 214, 960	TraesCS1B02G033100.1	213	70aa	RNA polymerase II transcription factor B subunit 5-like [Aegilops tauschii subsp. tauschii]	145	145	1	5e-51	0.99	XP_020156669.1
						PREDICTED: general transcription factor IIH subunit 5 [Brachypodium distachyon]	132	132	1	9e-46	0.84	XP_010231853.1
321		16, 216, 483	TraesCS1B02G033200.1	1059	352aa	cysteine protease XCP1-like [Aegilops tauschii subsp. tauschii]	569	569	0.98	0	0.98	XP_020156668.1
						papain-like cysteine proteinase [Hordeum vulgare subsp. vulgare]	563	563	0.98	0	0.97	CAQ00104.1
322		16, 223, 549	TraesCS1B02G033300.1	1358	366aa	hypothetical protein TRIUR3_10793 [Triticum urartu]	605	605	0.94	0	0.92	EMS57126.1
						uncharacterized protein LOC109742020 [Aegilops tauschii subsp. tauschii]	578	578	0.82	0	0.93	XP_020156694.1
323		16, 228, 502	TraesCS1B02G033400.1	684	227aa	unnamed protein product [Triticum turgidum subsp. durum]	403	403	0.99	2e-145	0.8717	VAH18408.1
						probable protein phosphatase 2C 48 [Aegilops tauschii subsp. tauschii]	402	402	0.99	4e-145	0.8673	XP_020150885.1
324		16, 244, 001	TraesCS1B02G033500.1	1212	403aa	unnamed protein product [Triticum turgidum subsp. durum]	830	830	1	0	0.9975	VAH12483.1
						Elongation factor 2 [Hordeum vulgare]	697	697	1	0	0.8688	KAE8767226.1
325		16, 400, 061	TraesCS1B02G033600.1	1417	364aa	unnamed protein product [Triticum turgidum subsp. durum]	592	592	1	0	0.8929	VAH12699.1
						unnamed protein product [Triticum turgidum subsp. durum]	586	586	0.95	0	0.8825	VAH00575.1
326		16, 426, 498	TraesCS1B02G033700.1	1789	453aa	benzyl alcohol O-benzoyltransferase-like [Aegilops tauschii subsp. tauschii]	862	862	1	0	0.9448	XP_020160358.1
						benzyl alcohol O-benzoyltransferase [Setaria italica]	671	671	0.98	0	0.7389	XP_004966401.1
327		16, 462, 616	TraesCS1B02G033800.1	231	76aa	unnamed protein product [Triticum turgidum subsp. durum]	90.1	90.1	1	1e-28	0.6538	VAH12489.1
						TonB-dependent receptor [Sphingopyxis sp. KK2]	25	25	0.27	0.007	0.5714	WP_077148149.1
328		16, 464, 518	TraesCS1B02G033900.1	252	83aa	unnamed protein product [Triticum turgidum subsp. durum]	126	126	1	8e-43	0.7711	VAH12703.1
						RecName: Full=Subtilisin-chymotrypsin inhibitor CI-1A [Hordeum vulgare]	119	119	1	4e-40	0.7108	P16062.1
329		16, 465, 496	TraesCS1B02G034000.1	237	78aa	Subtilisin-chymotrypsin inhibitor-2A [Triticum urartu]	142	142	1	2e-49	0.9103	EMS48067.1
						hypothetical protein EJB05_34428 [Eragrostis curvula]	100	100	0.85	6e-33	0.7015	TVU18338.1
330		16, 478, 350	TraesCS1B02G034100.1	477	74aa	Subtilisin-chymotrypsin inhibitor-2A [Triticum urartu]	140	140	1	2e-48	0.93	EMS48066.1
						Subtilisin-chymotrypsin inhibitor WSCI [Triticum urartu]	138	138	1	6e-47	0.92	EMS55109.1
331		16, 480, 168	TraesCS1B02G034200.1	460	71aa	subtilisin-chymotrypsin inhibitor-2B-like isoform X1 [Aegilops tauschii subsp. tauschii]	164	164	1	4e-57	0.74	XP_020186951.1
						subtilisin-chymotrypsin inhibitor CI-1B-like isoform X2 [Aegilops tauschii subsp. tauschii]	140	140	0.67	3e-48	0.97	XP_020186952.1
332		16, 501, 939	TraesCS1B02G034300.1	660	84aa	Subtilisin-chymotrypsin inhibitor WSCI [Triticum urartu]	206	206	1	9e-73	0.93	EMS59334.1
						serine proteinase inhibitor-like allergen [Triticum aestivum]	155	155	0.69	4e-53	1	ABS58503.1
333		16, 506, 028	TraesCS1B02G034400.1	561	83aa	wound-induced proteinase inhibitor 1 [Glycine max]	45.4	45.4	0.8	2e-06	0.3433	XP_014617110.1
						Serine protease inhibitor, potato inhibitor I-type family protein [Arabidopsis thaliana]	38.1	38.1	0.77	0.0007	0.3125	NP_190270.1
334		16, 518, 247	TraesCS1B02G034500.1	2942	953aa	RGA1-G [Secale cereale]	1672	1672	0.97	0	0.88	ALO61080.1
						putative disease resistance RPP13-like protein 3 [Aegilops tauschii subsp. tauschii]	1661	1661	0.98	0	0.87	XP_020162330.1
335		16, 530, 030	TraesCS1B02G034600.1	825	274aa	unnamed protein product [Triticum turgidum subsp. durum]	531	531	0.97	0	0.97	VAH12525.1
						Disease resistance protein RPP13 [Triticum urartu]	432	432	0.88	1e-145	0.8512	EMS59335.1
336		16, 532, 045	TraesCS1B02G034700.1	1953	650aa	RGA1-D [Secale cereale]	954	954	0.96	0	0.78	ALO61077.1
						putative disease resistance RPP13-like protein 3 isoform X1 [Aegilops tauschii subsp. tauschii]	945	945	0.96	0	0.77	XP_020197782.1
337		16, 562, 868	TraesCS1B02G034800.1	528	175aa	hypothetical protein TRIUR3_01120 [Triticum urartu]	110	110	0.44	3e-34	0.7179	EMS60777.1
						unnamed protein product [Triticum turgidum subsp. durum]	110	110	0.44	4e-34	0.7179	VAH14136.1
338		16, 644, 449	TraesCS1B02G034900.1	243	80aa	Subtilisin-chymotrypsin inhibitor-2A [Triticum urartu]	154	154	1	3e-54	0.9375	EMS48066.1
						Subtilisin-chymotrypsin inhibitor WSCI [Triticum urartu]	149	149	0.98	9e-52	0.9241	EMS55109.1
339		16, 658, 285	TraesCS1B02G035000.1	255	84aa	unnamed protein product [Triticum turgidum subsp. durum]	156	156	1	6e-54	0.9167	VAH12492.1
						serine proteinase inhibitor-like allergen [Triticum aestivum]	154	154	1	4e-53	0.9048	ABS58503.1
340		16, 693, 069	TraesCS1B02G035100.1	484	74aa	unnamed protein product [Triticum turgidum subsp. durum]	146	146	1	6e-50	0.9865	VAH12531.1
						Subtilisin-chymotrypsin inhibitor-2A [Triticum urartu]	143	143	1	1e-48	0.9459	EMS48066.1
341		16, 757, 203	TraesCS1B02G035200.1	2868	955aa	hypothetical protein BRADI_2g39393v3 [Brachypodium distachyon]	1121	1121	0.97	0	0.6275	KQK08071.1
						disease resistance protein RPP13 [Brachypodium distachyon]	1107	1107	0.96	0	0.6222	XP_014754701.1
342		16, 794, 949	TraesCS1B02G035300.1	234	77aa	Subtilisin-chymotrypsin inhibitor-2B [Triticum urartu]	122	122	1	1e-40	0.8205	EMS50346.1
						putative proteinase inhibitor [Hordeum vulgare]	114	114	0.84	6e-37	0.8308	KAE8802104.1
343		16, 839, 554	TraesCS1B02G035400.1	972	323aa	disease resistance protein RPM1 [Glycine max]	140	140	0.97	1e-35	0.3175	XP_003556794.1
						disease resistance protein RPM1 [Glycine max]	135	135	0.96	6e-34	0.3123	XP_003526348.1
344		16, 856, 155	TraesCS1B02G035500.1	3484	974aa	Disease resistance protein RPP13 [Triticum urartu]	1588	1588	0.99	0	0.789	EMS59335.1
						putative disease resistance RPP13-like protein 3 [Aegilops tauschii subsp. tauschii]	1573	1573	0.98	0	0.824	XP_020162331.1
345		16, 925, 435	TraesCS1B02G035600.1	5004	552aa	disease resistance protein RPM1 [Glycine max]	261	261	0.93	9e-76	0.3371	XP_003530717.1
						disease resistance protein RPM1 [Glycine max]	258	258	0.94	8e-75	0.3209	XP_003556794.1
346		17, 013, 616	TraesCS1B02G035700.1	3966	957aa	disease resistance protein RPM1-like [Glycine max]	320	320	0.81	2e-93	0.3153	XP_025982624.1
						disease resistance protein RPM1 [Glycine max]	313	313	0.9	6e-91	0.3	XP_003556794.1
347		17, 067, 047	TraesCS1B02G035800.1	1639	471aa	4-hydroxyphenylpyruvate dioxygenase long isoform, chloroplastic isoform 1 [Glycine max]	452	452	0.84	4e-155	0.5521	NP_001235148.2
						4-hydroxyphenylpyruvate dioxygenase [Arabidopsis thaliana]	446	446	0.83	2e-153	0.5654	NP_172144.3
348		17, 135, 742	TraesCS1B02G035900.1	366	121aa	unnamed protein product [Triticum turgidum subsp. durum]	221	221	1	3e-72	0.9174	VAH22872.1
						unnamed protein product [Triticum turgidum subsp. durum]	214	214	0.99	7e-70	0.9083	VAI36897.1
349		17, 250, 861	TraesCS1B02G036000.1	763	151aa	dirigent-like protein precursor [Glycine max]	39.7	39.7	0.51	0.003	0.3372	NP_001236043.2
						Disease resistance-responsive (dirigent-like protein) family protein [Arabidopsis thaliana]	38.1	38.1	0.64	0.013	0.3119	NP_850009.1
350		17, 288, 018	TraesCS1B02G036100.1	534	83aa	wound-induced proteinase inhibitor 1 [Glycine max]	46.2	46.2	0.8	1e-06	0.3582	XP_014617110.1
						glu S.griseus protease inhibitor-like [Glycine max]	38.5	38.5	0.75	0.0004	0.3175	XP_025980722.1
351		17, 339, 063	TraesCS1B02G036200.1	732	243aa	disease resistance protein RPM1 isoform X3 [Glycine max]	81.6	81.6	0.93	4e-17	0.2857	XP_014627856.2
						disease resistance protein RPM1 [Glycine max]	78.2	78.2	0.88	4e-15	0.2895	XP_003526348.1
352		17, 343, 494	TraesCS1B02G036300.1	588	195aa	putative disease resistance RPP13-like protein 3 [Aegilops tauschii subsp. tauschii]	1010	1010	0.9	0	0.79	XP_020162330.1
						RGA1d [Aegilops tauschii]	1010	1010	0.9	0	0.79	AGQ17373.1
353		17, 352, 277	TraesCS1B02G036400.1	2205	734aa	pumilio homolog 1-like [Aegilops tauschii subsp. tauschii]	1751	1751	1	0	0.97	XP_020197780.1
						PREDICTED: pumilio homolog 1-like [Brachypodium distachyon]	1554	1554	1	0	0.9	XP_010231850.1
354		17, 379, 054	TraesCS1B02G036500.1	3247	764aa	CSC1-like protein At3g21620 [Aegilops tauschii subsp. tauschii]	1233	1233	1	0	0.99	XP_020195801.1
						PREDICTED: CSC1-like protein At3g21620 [Brachypodium distachyon]	1113	1113	1	0	0.89	XP_003569103.1
355		17, 387, 168	TraesCS1B02G036600.1	2623	809aa	myosin heavy chain, skeletal muscle-like [Aegilops tauschii subsp. tauschii]	1302	1302	1	0	0.86	XP_020195799.1
						PREDICTED: mucin-17 isoform X10 [Crassostrea gigas]	37	176	0.33	0.002	0.22	XP_019922177.1
356		17, 559, 910	TraesCS1B02G036700.1	2184	563aa	unnamed protein product [Triticum turgidum subsp. durum]	882	882	1	0	0.7841	VAH12560.1
						putative receptor-like protein kinase At4g00960 isoform X1 [Setaria italica]	381	381	0.99	2e-129	0.4025	XP_004979979.1
357		17, 564, 886	TraesCS1B02G036800.1	2547	848aa	unnamed protein product [Triticum turgidum subsp. durum]	1188	1188	1	0	0.7052	VAH12554.1
						putative disease resistance protein RGA1 [Hordeum vulgare]	990	990	1	0	0.6011	KAE8794914.1
358		17, 622, 750	TraesCS1B02G036900.1	2039	399aa	E3 ubiquitin-protein ligase RDUF1-like [Aegilops tauschii subsp. tauschii]	770	770	1	0	0.98	XP_020179053.1
						PREDICTED: E3 ubiquitin-protein ligase RING1-like [Brachypodium distachyon]	564	564	1	0	0.81	XP_003569102.1
359		17, 681, 156	TraesCS1B02G037000.1	2012	513aa	unnamed protein product [Triticum turgidum subsp. durum]	1025	1025	1	0	0.9981	VAH12567.1
						protein DETOXIFICATION 40-like [Aegilops tauschii subsp. tauschii]	958	958	1	0	0.9415	XP_020179055.1
360		17, 730, 527	TraesCS1B02G037100.1	1008	300aa	uncharacterized protein At5g02240-like [Aegilops tauschii subsp. tauschii]	586	586	0.99	0	0.9732	XP_020198298.1
						Sanguinarine reductase [Hordeum vulgare]	560	560	0.96	0	0.9483	KAE8769887.1
361		17, 734, 947	TraesCS1B02G037200.1	2274	757aa	scarecrow-like protein 30 [Aegilops tauschii subsp. tauschii]	1329	1329	0.98	0	0.8604	XP_020198293.1
						unnamed protein product [Triticum turgidum subsp. durum]	1258	1258	0.89	0	0.8869	VAH00594.1
362		17, 743, 746	TraesCS1B02G037300.1	2115	704aa	scarecrow-like protein 34 [Aegilops tauschii subsp. tauschii]	1191	1191	1	0	0.8104	XP_020198295.1
						unnamed protein product [Triticum turgidum subsp. durum]	1155	1155	1	0	0.7627	VAH00587.1
363		17, 767, 028	TraesCS1B02G037400.1	2172	723aa	unnamed protein product [Triticum turgidum subsp. durum]	1439	1439	0.92	0	0.9956	VAH12572.1
						scarecrow-like protein 34 [Aegilops tauschii subsp. tauschii]	1271	1271	0.91	0	0.8871	XP_020198289.1
364		17, 784, 865	TraesCS1B02G037500.1	1242	413aa	unnamed protein product [Triticum turgidum subsp. durum]	832	832	1	0	0.9516	VAH00586.1
						scarecrow-like protein 34 [Aegilops tauschii subsp. tauschii]	802	802	1	0	0.9298	XP_020171028.1
365		17, 788, 683	TraesCS1B02G037600.1	2128	616aa	unnamed protein product [Triticum turgidum subsp. durum]	1264	1264	1	0	0.9951	VAH12573.1
						DEAD-box ATP-dependent RNA helicase 17 [Aegilops tauschii subsp. tauschii]	1241	1241	1	0	0.9789	XP_020171019.1
366		17, 792, 653	TraesCS1B02G037700.1	758	133aa	uncharacterized protein C20orf24 homolog [Aegilops tauschii subsp. tauschii]	261	261	1	2e-94	0.985	XP_020171018.1
						RAB5-interacting protein [Zea mays]	210	210	1	2e-74	0.7895	NP_001278564.1
367		17, 795, 791	TraesCS1B02G037800.1	1466	330aa	unnamed protein product [Triticum turgidum subsp. durum]	597	597	1	0	0.9515	VAH12577.1
						kinetochore protein spc25-like [Aegilops tauschii subsp. tauschii]	536	536	0.94	0	0.8971	XP_020171017.1
368		17, 810, 810	TraesCS1B02G037900.1	1520	266aa	predicted protein [Hordeum vulgare subsp. vulgare]	412	412	0.93	9e-150	0.96	BAK03815.1
						serine/threonine-protein kinase 19 isoform X2 [Aegilops tauschii subsp. tauschii]	410	410	0.97	3e-149	0.93	XP_020160672.1
369		17, 884, 038	TraesCS1B02G038000.1	1379	321aa	predicted protein [Hordeum vulgare subsp. vulgare]	630	630	1	0	0.97	BAJ89241.1
						60S ribosomal protein L2, mitochondrial [Triticum urartu]	602	602	1	0	0.96	EMS64217.1
370		17, 889, 740	TraesCS1B02G038100.1	1391	279aa	PGR5-like protein 1A, chloroplastic [Aegilops tauschii subsp. tauschii]	552	552	0.99	0	0.98	XP_020171020.1
						PREDICTED: PGR5-like protein 1A, chloroplastic [Brachypodium distachyon]	511	511	0.97	0	0.91	XP_003569096.1
371		17, 894, 195	TraesCS1B02G038200.1	2370	790aa	protein Rf1, mitochondrial-like [Aegilops tauschii subsp. tauschii]	1181	1316	0.96	0	0.88	XP_020157146.1
						protein Rf1, mitochondrial-like [Aegilops tauschii subsp. tauschii]	1107	1336	0.96	0	0.82	XP_020157157.1
372		17, 963, 320	TraesCS1B02G038300.1	2451	546aa	protein Rf1, mitochondrial-like [Aegilops tauschii subsp. tauschii]	665	1279	1	0	0.6731	XP_020157146.1
						Protein Rf1, mitochondrial [Hordeum vulgare]	652	1236	0.96	0	0.741	KAE8767378.1
373		18, 089, 773	TraesCS1B02G038400.1	3015	608aa	unnamed protein product [Triticum turgidum subsp. durum]	1142	1142	1	0	0.9079	VAH12610.1
						protein Rf1, mitochondrial-like [Aegilops tauschii subsp. tauschii]	1082	1368	0.99	0	0.8517	XP_020157146.1
374		18, 115, 009	TraesCS1B02G038500.1	3185	790aa	protein Rf1, mitochondrial-like [Aegilops tauschii subsp. tauschii]	1348	1348	1	0	0.857	XP_020157146.1
						protein Rf1, mitochondrial-like [Aegilops tauschii subsp. tauschii]	1339	1339	1	0	0.8595	XP_020157157.1
375		18, 363, 378	TraesCS1B02G038600.1	1188	396aa	unnamed protein product [Triticum turgidum subsp. durum]	761	1279	0.97	0	0.9663	VAH12610.1
						Protein Rf1, mitochondrial [Hordeum vulgare]	693	1056	0.97	0	0.8779	KAE8767378.1
376		18, 385, 559	TraesCS1B02G038700.1	2134	582aa	protein NRT1/ PTR FAMILY 6.2 [Aegilops tauschii subsp. tauschii]	1146	1146	1	0	0.97	XP_020157140.1
						Nitrate transporter 1.4 [Triticum urartu]	1054	1054	1	0	0.91	EMS53820.1
377		18, 419, 377	TraesCS1B02G038800.1	1998	404aa	probable serine/threonine-protein kinase PBL11 [Aegilops tauschii subsp. tauschii]	821	821	1	0	0.99	XP_020157135.1
						putative serine/threonine-protein kinase NAK [Triticum urartu]	750	750	0.92	0	0.97	EMS53821.1
378		18, 570, 322	TraesCS1B02G038900.1	1354	370aa	ervatamin-B-like [Aegilops tauschii subsp. tauschii]	514	710	1	0	0.8	XP_020157151.1
						papain-like cysteine proteinase [Hordeum vulgare subsp. vulgare]	464	651	1	3e-165	0.79	CAQ00114.1
379		18, 578, 571	TraesCS1B02G039000.1	1235	328aa	hypothetical protein TRIUR3_28587 [Triticum urartu]	627	627	1	0	0.939	EMS61017.1
						unnamed protein product [Triticum turgidum subsp. durum]	625	625	1	0	0.936	VAH00728.1
380		18, 683, 374	TraesCS1B02G039100.1	3420	783aa	protein Rf1, mitochondrial-like [Aegilops tauschii subsp. tauschii]	1296	1296	0.99	0	0.82	XP_020157146.1
						protein Rf1, mitochondrial-like [Aegilops tauschii subsp. tauschii]	1258	1258	0.97	0	0.82	XP_020157157.1
381		18, 867, 715	TraesCS1B02G039200.1	2355	784aa	protein Rf1, mitochondrial-like [Aegilops tauschii subsp. tauschii]	1416	1416	1	0	0.9046	XP_020157146.1
						protein Rf1, mitochondrial-like [Aegilops tauschii subsp. tauschii]	1287	1287	1	0	0.8198	XP_020157157.1
382		19, 018, 793	TraesCS1B02G039300.1	677	100aa	unnamed protein product [Triticum turgidum subsp. durum]	99.8	99.8	0.5	1e-30	0.9508	VAH12613.1
						probable cytosolic oligopeptidase A [Aegilops tauschii subsp. tauschii]	91.7	91.7	0.43	1e-24	0.8246	XP_020201465.1
383		19, 025, 038	TraesCS1B02G039400.1	483	160aa	Triticum aestivum mRNA, clone: tplb0044c11, cultivar Chinese Spring	94.7	145	0.46	8e-26	0.9038	AK447987.1
						Triticum aestivum mRNA, clone: tplb0048a01, cultivar Chinese Spring	90.1	140	0.58	2e-24	0.7143	AK448112.1
384		19, 038, 922	TraesCS1B02G039500.1	2969	972aa	unnamed protein product [Triticum turgidum subsp. durum]	1936	1936	1	0	0.9671	VAH12614.1
						probable LRR receptor-like serine/threonine-protein kinase At1g05700 [Aegilops tauschii subsp. tauschii]	1813	1813	0.99	0	0.919	XP_020157154.1
385		19, 047, 105	TraesCS1B02G039600.1	2995	877aa	unnamed protein product [Triticum turgidum subsp. durum]	1767	1767	0.99	0	0.9681	VAH12600.1
						probable LRR receptor-like serine/threonine-protein kinase At1g51880 isoform X1 [Aegilops tauschii subsp. tauschii]	1734	1734	0.99	0	0.9487	XP_020157152.1
386		19, 053, 658	TraesCS1B02G039620.1	4686	1561aa	unnamed protein product [Triticum turgidum subsp. durum]	734	854	0.33	0	0.6475	VAH12611.1
						protein Rf1, mitochondrial-like [Aegilops tauschii subsp. tauschii]	701	930	0.33	0	0.6298	XP_020157157.1
387		19, 061, 029	TraesCS1B02G039625.1	1089	363aa	unnamed protein product [Triticum turgidum subsp. durum]	717	1001	1	0	0.9642	VAH12624.1
						Protein Rf1, mitochondrial [Hordeum vulgare]	641	1024	1	0	0.8595	KAE8767378.1
388		19, 073, 841	TraesCS1B02G039700.1	2277	759aa	unnamed protein product [Triticum turgidum subsp. durum]	1366	1557	0.89	0	0.9925	VAH12624.1
						protein Rf1, mitochondrial-like [Aegilops tauschii subsp. tauschii]	1202	1202	0.9	0	0.8476	XP_020157157.1
389		19, 217, 861	TraesCS1B02G039800.1	2998	934aa	unnamed protein product [Triticum turgidum subsp. durum]	1627	1627	1	0	0.861	VAH00754.1
						probable LRR receptor-like serine/threonine-protein kinase At1g05700 [Aegilops tauschii subsp. tauschii]	1472	1472	1	0	0.7705	XP_020157154.1
390		19, 314, 295	TraesCS1B02G039900.1	234	77aa	unnamed protein product [Triticum aestivum]	38.1	38.1	0.68	3e-07	0.375	SPT21182.1
						unnamed protein product [Triticum turgidum subsp. durum]	34.3	34.3	0.51	7e-06	0.4878	VAI60060.1
391		19, 718, 626	TraesCS1B02G040000.1	1421	395aa	unnamed protein product [Triticum turgidum subsp. durum]	810	810	1	0	0.9899	VAH12629.1
						chalcone synthase 2 [Aegilops tauschii subsp. tauschii]	801	801	1	0	0.9772	XP_020154537.1
392		19, 779, 389	TraesCS1B02G040100.1	1188	395aa	unnamed protein product [Triticum turgidum subsp. durum]	806	806	1	0	0.9873	VAH12629.1
						chalcone synthase 2 [Aegilops tauschii subsp. tauschii]	796	796	1	0	0.9722	XP_020154537.1
393		19, 890, 445	TraesCS1B02G040200.1	1209	402aa	unnamed protein product [Triticum turgidum subsp. durum]	830	830	1	0	0.9975	VAH12630.1
						chalcone synthase 2 [Aegilops tauschii subsp. tauschii]	796	796	0.97	0	0.9847	XP_020154537.1
394		19, 950, 229	TraesCS1B02G040300.1	1188	395aa	unnamed protein product [Triticum turgidum subsp. durum]	811	811	1	0	0.9924	VAH12629.1
						chalcone synthase 2 [Aegilops tauschii subsp. tauschii]	801	801	1	0	0.9772	XP_020154537.1
395		20, 015, 264	TraesCS1B02G040400.1	711	236aa	unnamed protein product [Triticum turgidum subsp. durum]	479	479	1	8e-177	0.9831	VAH12631.1
						probable inactive methyltransferase Os04g0175900 [Aegilops tauschii subsp. tauschii]	443	443	1	2e-160	0.911	XP_020152735.1
396		20, 046, 035	TraesCS1B02G040500.1	1200	399aa	unnamed protein product [Triticum turgidum subsp. durum]	823	823	1	0	0.9975	VAH12632.1
						chalcone synthase 2 [Aegilops tauschii subsp. tauschii]	798	798	0.98	0	0.9797	XP_020154537.1
397		20, 059, 838	TraesCS1B02G040600.1	1122	373aa	unnamed protein product [Triticum turgidum subsp. durum]	761	761	1	0	0.9946	VAH12635.1
						5-pentadecatrienyl resorcinol O-methyltransferase [Triticum urartu]	714	714	1	0	0.9276	EMS46654.1
398		20, 167, 177	TraesCS1B02G040700.1	1641	456aa	predicted protein [Hordeum vulgare subsp. vulgare]	696	696	1	0	0.82	BAK07822.1
						2-oxoglutarate (2OG) and Fe(II)-dependent oxygenase superfamily protein [Arabidopsis thaliana]	315	315	0.91	8e-103	0.44	NP_191888.2
399		20, 172, 785	TraesCS1B02G040800.1	3693	1030aa	replication protein A 70 kDa DNA-binding subunit C-like [Aegilops tauschii subsp. tauschii]	1714	1714	0.93	0	0.96	XP_020153982.1
						Replication protein A 70 kDa DNA-binding subunit [Triticum urartu]	1654	1654	0.9	0	0.96	EMS59946.1
400		20, 292, 981	TraesCS1B02G040900.1	1133	373aa	5-pentadecatrienyl resorcinol O-methyltransferase [Triticum urartu]	715	715	1	0	0.93	EMS46654.1
						flavonoid O-methyltransferase-like protein Os11g0303600 [Aegilops tauschii subsp. tauschii]	659	659	1	0	0.87	XP_020183705.1
401		20, 555, 265	TraesCS1B02G041000.1	1188	395aa	chalcone synthase 2 [Aegilops tauschii subsp. tauschii]	801	801	0.99	0	0.9797	XP_020154537.1
						chalcone synthase 2-like [Aegilops tauschii subsp. tauschii]	800	800	0.99	0	0.9772	XP_020189826.1
402		20, 570, 651	TraesCS1B02G041100.1	1117	367aa	probable inactive methyltransferase Os04g0175900 [Aegilops tauschii subsp. tauschii]	728	728	1	0	0.96	XP_020189825.1
						Eugenol O-methyltransferase [Triticum urartu]	705	705	1	0	0.92	EMS46655.1
403		20, 585, 218	TraesCS1B02G041200.1	1410	330aa	putative F-box/LRR-repeat protein 23 [Aegilops tauschii subsp. tauschii]	587	587	0.99	0	0.93	XP_020173483.1
						predicted protein [Hordeum vulgare subsp. vulgare]	524	524	0.95	0	0.9	BAJ95847.1
404		20, 588, 785	TraesCS1B02G041300.1	1816	343aa	protein RAE1-like [Aegilops tauschii subsp. tauschii]	574	574	0.93	0	0.99	XP_020173482.1
						Transducin/WD40 repeat-like superfamily protein [Arabidopsis thaliana]	481	481	0.91	2e-171	0.81	NP_178182.1
405		20, 834, 729	TraesCS1B02G041400.1	1968	519aa	unnamed protein product [Triticum turgidum subsp. durum]	936	936	1	0	0.9387	VAH00783.1
						EGF domain-specific O-linked N-acetylglucosamine transferase-like [Aegilops tauschii subsp. tauschii]	934	934	1	0	0.9386	XP_020191488.1
406		21, 390, 430	TraesCS1B02G041500.1	351	116aa	flowering-promoting factor 1-like protein 1 [Aegilops tauschii subsp. tauschii]	187	187	0.88	6e-66	0.83	XP_020163905.1
						PREDICTED: flowering-promoting factor 1-like protein 1 [Brachypodium distachyon]	183	183	0.88	3e-64	0.82	XP_003566537.1
407		21, 440, 415	TraesCS1B02G041600.1	306	101aa	predicted protein [Hordeum vulgare subsp. vulgare]	115	115	0.92	2e-35	0.83	BAJ89614.1
						DNA repair RAD52-like protein 2, chloroplastic isoform X1 [Aegilops tauschii subsp. tauschii]	90.9	90.9	0.47	6e-26	0.96	XP_020180872.1
408		21, 511, 778	TraesCS1B02G041700.1	960	319aa	unnamed protein product [Triticum turgidum subsp. durum]	505	505	0.93	0	0.8389	VAI26567.1
						Auxin-induced protein 5NG4 [Hordeum vulgare]	502	502	0.93	0	0.8356	KAE8796548.1
409		21, 535, 854	TraesCS1B02G041800.1	574	171aa	hypothetical protein BRADI_5g04740 [Brachypodium distachyon]	219	219	0.94	3e-72	0.48	KQJ81999.1
						Ankyrin repeat family protein [Arabidopsis thaliana]	36.6	36.6	0.75	0.25	0.25	NP_199825.1
410		21, 804, 422	TraesCS1B02G041900.1	742	106aa	mitochondrial import inner membrane translocase subunit Tim9-like [Aegilops tauschii subsp. tauschii]	161	161	0.56	9e-56	0.99	XP_020199787.1
						PREDICTED: mitochondrial import inner membrane translocase subunit Tim9-like [Brachypodium distachyon]	128	128	0.61	8e-43	0.71	XP_003566689.1
411		22, 021, 104	TraesCS1B02G042000.1	1544	432aa	pectin acetylesterase 5-like [Aegilops tauschii subsp. tauschii]	876	876	1	0	0.97	XP_020166376.1
						PREDICTED: pectin acetylesterase 5-like isoform X1 [Brachypodium distachyon]	725	725	0.89	0	0.88	XP_003566691.2
412		22, 046, 246	TraesCS1B02G042100.1	2103	624aa	putative protein phosphatase 2C 46 [Aegilops tauschii subsp. tauschii]	698	698	0.71	0	0.8	XP_020166378.1
						putative protein phosphatase 2C 4 [Zea mays]	409	409	0.71	1e-136	0.55	AQK95513.1
413		22, 069, 090	TraesCS1B02G042200.1	647	81aa	metallothionein-like protein 2C [Aegilops tauschii subsp. tauschii]	140	140	1	3e-47	0.99	XP_020166377.1
						metallothionein [Hordeum vulgare]	105	105	0.71	3e-33	0.95	AFK12210.1
414		22, 074, 316	TraesCS1B02G042300.1	435	144aa	outer envelope pore protein 16, chloroplastic-like [Aegilops tauschii subsp. tauschii]	280	280	1	7e-101	0.99	XP_020166373.1
						amino acid selective channel protein [Hordeum vulgare subsp. vulgare]	259	259	1	5e-93	0.88	CAA09867.1
415		22, 108, 695	TraesCS1B02G042400.1	1614	428aa	unnamed protein product [Triticum turgidum subsp. durum]	872	872	1	0	0.9907	VAH12675.1
						unnamed protein product [Triticum turgidum subsp. durum]	663	663	1	0	0.8224	VAH12707.1
416	1B_Pm3_I1	22, 153, 630	TraesCS1B02G042500.1	819	272aa	Pm3b-like disease resistance protein 2Q7 [Triticum aestivum]	517	517	0.99	1e-175	0.92	ABO70336.1
						Pm3b-like disease resistance protein 2Q2 [Triticum aestivum]	517	517	0.99	1e-175	0.92	ABO70334.1
417		22, 161, 620	TraesCS1B02G042600.1	868	151aa	PREDICTED: dirigent protein 21-like [Glycine max]	37	37	0.43	0.033	0.32	XP_003521232.1
						Disease resistance-responsive (dirigent-like protein) family protein [Arabidopsis thaliana]	36.6	36.6	0.51	0.036	0.26	NP_187974.1
418		22, 185, 724	TraesCS1B02G042700.1	1074	na	lmw-gs [Triticum aestivum]	202	202	0.5	4e-60	0.9396	AAN32706.1
		non translating				low molecular weight glutenin [Triticum aestivum]	147	147	0.2	6e-38	0.9726	CAA59340.1
419		22, 274, 067	TraesCS1B02G042800.1	623	143aa	hypothetical protein TRIUR3_28425 [Triticum urartu]	177	177	1	9e-62	0.7	EMS48590.1
						Uncharacterized protein CELE_T09D3.3 [Caenorhabditis elegans]	42	42	0.58	0.0008	0.31	NP_504425.1
420		22, 393, 540	TraesCS1B02G042900.1	865	187aa	pterocarpan synthase precursor [Glycine max]	65.5	65.5	0.57	5e-12	0.3385	NP_001236934.2
						dirigent protein 21 [Glycine max]	55.1	55.1	0.69	3e-08	0.2963	XP_003521232.1
421		22, 453, 533	TraesCS1B02G043000.1	842	187aa	unnamed protein product [Triticum turgidum subsp. durum]	301	301	0.8	3e-109	0.9669	VAH12125.1
						dirigent protein 11 [Glycine max]	57.8	57.8	0.89	2e-09	0.2386	XP_003528619.1
422		22, 624, 769	TraesCS1B02G043100.1	788	150aa	dirigent protein 2-like [Aegilops tauschii subsp. tauschii]	293	293	0.99	3e-105	0.95	XP_020160685.1
						dirigent protein 2-like [Aegilops tauschii subsp. tauschii]	293	293	0.99	3e-105	0.95	XP_020152662.1
423		22, 701, 051	TraesCS1B02G043200.1	3477	1074aa	predicted protein [Hordeum vulgare subsp. vulgare]	1967	1967	1	0	0.92	BAJ94829.1
						putative glucan 1,3-beta-glucosidase A [Triticum urartu]	677	2114	0.99	0	0.7	EMS57772.1
	IWB26464	22, 707, 069

## Sheet: 5BL Annotation
INTERNATIONAL WHEAT GENOME SEQUENCING CONSORTIUM:- GRAMENE RELEASE #62 (12 NOVEMBER 2019)
Gene #	Marker	Location	Transcript ID	bp	Protein	Description	Max Score	Total Score	Query Coverage	E value	Ident	Accession
1	IWB12583	539, 072, 424	TraesCS5B02G359200.1	993	330aa	D1 protease precursor [Triticum aestivum]	624	624	0.94	0	0.98	AAL99043.1
						carboxyl-terminal-processing peptidase 2, chloroplastic isoform X2 [Aegilops tauschii subsp. tauschii]	621	621	0.94	0	0.98	XP_020188939.1
2		539, 247, 483	TraesCS5B02G359300.1	1698	565aa	benzoate--CoA ligase, peroxisomal-like [Aegilops tauschii subsp. tauschii]	1130	1130	1	0	0.98	XP_020188940.1
						benzoate--CoA ligase, peroxisomal [Brachypodium distachyon]	989	989	1	0	0.84	XP_003578618.1
3		539, 285, 928	TraesCS5B02G359400.1	504	167aa	signal peptidase complex subunit 3B-like [Aegilops tauschii subsp. tauschii]	348	348	1	1e-127	0.99	XP_020160387.1
						signal peptidase complex subunit 3B [Brachypodium distachyon]	345	345	1	3e-126	0.98	XP_003578619.1
4		539, 291, 623	TraesCS5B02G359500.1	2094	697aa	HSP-interacting protein-like [Aegilops tauschii subsp. tauschii]	1401	1401	1	0	0.98	XP_020160386.1
						protein PHOX1 [Brachypodium distachyon]	1207	1207	1	0	0.88	XP_003578621.1
5		539, 309, 400	TraesCS5B02G359600.1	1653	550aa	uncharacterized protein LOC109752570 [Aegilops tauschii subsp. tauschii]	1060	1060	1	0	0.94	XP_020167061.1
						hypothetical protein TRIUR3_08106 [Triticum urartu]	1038	1038	1	0	0.93	EMS53560.1
6		539, 458, 348	TraesCS5B02G359700.1	810	167aa	zinc finger protein hangover [Zea mays]	65.5	65.5	0.86	9e-16	0.57	ACG34061.1
						zinc finger protein hangover [Zea mays]	63.9	63.9	0.86	3e-15	0.55	ACG47817.1
7		539, 460, 745	TraesCS5B02G359800.1	1629	542aa	probable anion transporter 5, chloroplastic [Aegilops tauschii subsp. tauschii]	1060	1060	1	0	0.97	XP_020167052.1
						predicted protein [Hordeum vulgare subsp. vulgare]	1030	1030	1	0	0.94	BAK04992.1
8		539, 469, 662	TraesCS5B02G359900.1	1722	573aa	cysteine--tRNA ligase, chloroplastic/mitochondrial-like [Aegilops tauschii subsp. tauschii]	1166	1166	0.99	0	0.98	XP_020167053.1
						Cysteinyl-tRNA synthetase [Triticum urartu]	1107	1107	0.99	0	0.96	EMS58984.1
9		539, 610, 323	TraesCS5B02G360000.1	474	157aa	protein PEROXIN-4 [Brachypodium distachyon]	327	327	1	8e-119	0.98	XP_010235748.1
						Protein PEROXIN-4 [Triticum urartu]	327	327	0.99	4e-118	0.99	EMS63837.1
10		539, 800, 146	TraesCS5B02G360100.1	1536	511aa	putative disease resistance RPP13-like protein 3 isoform X1 [Aegilops tauschii subsp. tauschii]	993	993	0.98	0	0.96	XP_020167049.1
						MLA18-1 [Hordeum vulgare subsp. vulgare]	638	638	0.98	0	0.63	ACZ65489.1
11		539, 919, 905	TraesCS5B02G360200.1	5793	1930aa	uncharacterized protein LOC109761850 isoform X1 [Aegilops tauschii subsp. tauschii]	3684	3684	1	0	0.93	XP_020176263.1
						Histone-lysine N-methyltransferase ATX2 [Triticum urartu]	1702	3139	0.91	0	0.85	EMS46225.1
12		539, 933, 883	TraesCS5B02G360300.1	347	80aa	uncharacterized protein LOC109761850 isoform X3 [Aegilops tauschii subsp. tauschii]	169	169	1	3e-53	0.99	XP_020176265.1
						Histone-lysine N-methyltransferase ATX2 [Triticum urartu]	167	167	1	2e-52	0.96	EMS46225.1
13		539, 935, 711	TraesCS5B02G360400.1	1449	482aa	uncharacterized protein LOC8074193 [Sorghum bicolor]	627	627	1	0	0.69	XP_002462818.1
						PREDICTED: uncharacterized protein LOC102705749 [Oryza brachyantha]	618	618	0.99	0	0.68	XP_006661528.1
14		540, 251, 072	TraesCS5B02G360500.1	1917	638aa	uncharacterized protein LOC109736054 [Aegilops tauschii subsp. tauschii]	1189	1189	1	0	0.92	XP_020150865.1
						putative pollenless3 [Oryza sativa Japonica Group]	852	852	0.99	0	0.68	BAC66721.1
15		540, 260, 165	TraesCS5B02G360600.1	2184	727aa	uncharacterized protein LOC109736090 [Aegilops tauschii subsp. tauschii]	1456	1456	1	0	0.97	XP_020150903.1
						hypothetical protein TRIUR3_09753 [Triticum urartu]	1315	1315	0.95	0	0.94	EMS61124.1
16		540, 266, 039	TraesCS5B02G360700.1	711	236aa	predicted protein [Hordeum vulgare subsp. vulgare]	417	417	1	7e-152	0.93	BAK06111.1
						uncharacterized protein At2g39795, mitochondrial-like [Aegilops tauschii subsp. tauschii]	405	405	1	2e-147	0.95	XP_020150873.1
17		540, 732, 409	TraesCS5B02G360800.1	1347	448aa	putative F-box protein At4g22660 [Aegilops tauschii subsp. tauschii]	622	622	1	0	0.7	XP_020150892.1
						uncharacterized protein LOC109756369 [Aegilops tauschii subsp. tauschii]	466	466	0.96	4e-164	0.52	XP_020170807.1
18		540, 739, 649	TraesCS5B02G360900.1	2082	693aa	cleavage and polyadenylation specificity factor subunit 3-I-like [Aegilops tauschii subsp. tauschii]	1412	1412	0.9	0	0.98	XP_020198459.1
						predicted protein [Hordeum vulgare subsp. vulgare]	1395	1395	0.9	0	0.97	BAJ99273.1
19		540, 746, 306	TraesCS5B02G361000.1	2145	714aa	uncharacterized protein LOC109736090 [Aegilops tauschii subsp. tauschii]	1284	1284	0.98	0	0.89	XP_020150903.1
						hypothetical protein TRIUR3_09753 [Triticum urartu]	1226	1226	0.94	0	0.88	EMS61124.1
20		540, 912, 493	TraesCS5B02G361100.1	1233	410aa	probable purine permease 5 [Aegilops tauschii subsp. tauschii]	728	728	1	0	0.96	XP_020198458.1
						predicted protein [Hordeum vulgare subsp. vulgare]	674	674	0.97	0	0.94	BAK02444.1
21		541, 089, 908	TraesCS5B02G361200.1	837	278aa	BTB/POZ domain-containing protein At2g46260-like [Aegilops tauschii subsp. tauschii]	554	554	1	0	0.98	XP_020176592.1
						BTB/POZ domain-containing protein POB1-like [Aegilops tauschii subsp. tauschii]	377	377	1	2e-132	0.7	XP_020160201.1
22		541, 098, 265	TraesCS5B02G361300.1	876	291aa	BTB/POZ domain-containing protein POB1-like [Aegilops tauschii subsp. tauschii]	505	505	0.99	0	0.91	XP_020176588.1
						BTB/POZ domain-containing protein POB1 [Triticum urartu]	421	421	0.75	6e-150	0.92	EMS49907.1
23		541, 109, 997	TraesCS5B02G361400.1	465	154aa	unnamed protein product [Triticum aestivum]	279	279	0.98	1e-94	0.82	SPT18999.1
						unnamed protein product [Triticum aestivum]	257	257	0.91	1e-92	0.84	SPT18026.1
24		541, 156, 307	TraesCS5B02G361500.1	1436	399aa	BTB/POZ domain-containing protein POB1-like [Aegilops tauschii subsp. tauschii]	418	418	0.98	1e-146	0.55	XP_020176593.1
						BTB/POZ domain-containing protein POB1-like [Aegilops tauschii subsp. tauschii]	404	404	0.98	4e-141	0.56	XP_020176586.1
25		541, 284, 148	TraesCS5B02G361600.1	903	300aa	BTB/POZ domain-containing protein POB1-like [Aegilops tauschii subsp. tauschii]	547	547	0.99	0	0.9	XP_020176586.1
						BTB/POZ domain-containing protein At2g46260-like [Aegilops tauschii subsp. tauschii]	502	502	0.99	0	0.84	XP_020180856.1
26		541, 298, 061	TraesCS5B02G361700.1	1555	406aa	BTB/POZ domain-containing protein POB1-like [Aegilops tauschii subsp. tauschii]	607	607	1	0	0.74	XP_020160197.1
						BTB/POZ domain-containing protein POB1-like [Aegilops tauschii subsp. tauschii]	597	597	1	0	0.72	XP_020160201.1
27		541, 337, 076	TraesCS5B02G361800.1	1164	387aa	BTB/POZ domain-containing protein POB1-like [Aegilops tauschii subsp. tauschii]	705	705	0.97	0	0.91	XP_020160201.1
						BTB/POZ domain-containing protein POB1-like [Aegilops tauschii subsp. tauschii]	521	521	0.97	0	0.7	XP_020160197.1
28	IWB22904	541, 342, 032	TraesCS5B02G361900.1	2652	883aa	cytochrome b561, DM13 and DOMON domain-containing protein At5g54830 [Aegilops tauschii subsp. tauschii]	1790	1790	1	0	0.99	XP_020160199.1
						cytochrome b561, DM13 and DOMON domain-containing protein At5g54830 [Brachypodium distachyon]	1571	1571	0.97	0	0.89	XP_003576827.2
29		541, 528,564	TraesCS5B02G362000.1	795	264aa	RecName: Full=Serpin-Z1A; AltName: Full=TriaeZ1a; AltName: Full=WSZ1a; Short=WSZ1; AltName: Full=WSZCI	543	543	0.99	0	0.99	Q41593.1
						serpin-Z1B [Aegilops tauschii subsp. tauschii]	511	511	0.98	0	0.95	XP_020168539.1
30		541, 609, 082	TraesCS5B02G362100.1	2246	642aa	transmembrane 9 superfamily member 9-like [Aegilops tauschii subsp. tauschii]	1311	1311	1	0	0.99	XP_020168543.1
						predicted protein [Hordeum vulgare subsp. vulgare]	1300	1300	1	0	0.98	BAJ94991.1
31		541, 616, 156	TraesCS5B02G362200.1	504	167aa	mavicyanin-like [Aegilops tauschii subsp. tauschii]	239	239	0.85	5e-84	0.87	XP_020168533.1
						lamin-like protein [Oryza sativa Japonica Group]	198	198	0.71	2e-67	0.78	XP_015611810.1
32		541, 617, 069	TraesCS5B02G362300.1	1149	382aa	probable protein phosphatase 2C 70 isoform X1 [Aegilops tauschii subsp. tauschii]	763	763	1	0	0.96	XP_020168528.1
						probable protein phosphatase 2C 70 isoform X2 [Aegilops tauschii subsp. tauschii]	738	738	0.96	0	0.96	XP_020168531.1
33		541, 682, 942	TraesCS5B02G362400.1	216	71aa	predicted protein [Hordeum vulgare subsp. vulgare]	134	134	1	5e-46	0.94	BAJ90014.1
						low temperature-induced protein lt101.2-like [Aegilops tauschii subsp. tauschii]	120	120	1	2e-40	0.88	XP_020168538.1
34		541, 736, 606	TraesCS5B02G362500.1	222	73aa	low temperature-induced protein lt101.2-like [Aegilops tauschii subsp. tauschii]	141	141	1	9e-49	0.97	XP_020168538.1
						Hydrophobic protein OSR8 [Triticum urartu]	140	140	1	1e-48	0.96	EMS45020.1
35		541, 915, 559	TraesCS5B02G362600.1	1044	347aa	trihelix transcription factor ASIL2 isoform X1 [Aegilops tauschii subsp. tauschii]	592	592	0.83	0	0.94	XP_020168534.1
						trihelix transcription factor ASIL2 isoform X2 [Aegilops tauschii subsp. tauschii]	589	589	0.83	0	0.94	XP_020168535.1
36		541, 940, 571	TraesCS5B02G362700.1	2121	706aa	cyclic nucleotide-gated ion channel 17-like [Aegilops tauschii subsp. tauschii]	1425	1425	1	0	0.97	XP_020158263.1
						predicted protein [Hordeum vulgare subsp. vulgare]	1408	1408	1	0	0.96	BAK03046.1
37		541, 947, 343	TraesCS5B02G362800.1	1668	464aa	BTB/POZ domain-containing protein At3g05675 [Aegilops tauschii subsp. tauschii]	857	857	1	0	0.95	XP_020158264.1
						predicted protein [Hordeum vulgare subsp. vulgare]	749	749	1	0	0.88	BAJ86119.1
38		541, 953, 364	TraesCS5B02G362900.1	1053	350aa	BTB/POZ domain-containing protein POB1-like [Aegilops tauschii subsp. tauschii]	519	519	0.99	0	0.73	XP_020176593.1
						BTB/POZ domain-containing protein POB1 [Triticum urartu]	478	478	0.91	2e-171	0.72	EMS61484.1
39		541, 961, 241	TraesCS5B02G363000.1	1083	360aa	unnamed protein product [Triticum aestivum]	567	567	1	0	0.8	CDJ26579.1
						mucin-17-like [Aegilops tauschii subsp. tauschii]	474	474	1	3e-165	0.73	XP_020169963.1
40		542, 191, 917	TraesCS5B02G363100.1	2217	738aa	hypothetical protein OsI_33074 [Oryza sativa Indica Group]	817	817	0.93	0	0.59	EEC66733.1
						PREDICTED: wall-associated receptor kinase 2-like [Oryza brachyantha]	801	801	0.94	0	0.58	XP_006662269.1
41		542, 295, 092	TraesCS5B02G363200.1	627	208aa	zinc finger protein 4-like [Aegilops tauschii subsp. tauschii]	222	222	0.71	2e-76	0.86	XP_020158277.1
						zinc finger protein 4-like [Aegilops tauschii subsp. tauschii]	202	202	0.71	2e-68	0.81	XP_020158275.1
42		542, 319, 691	TraesCS5B02G363300.1	516	171aa	zinc finger protein 4-like [Aegilops tauschii subsp. tauschii]	247	247	1	8e-87	0.92	XP_020158276.1
						zinc finger protein 2-like [Aegilops tauschii subsp. tauschii]	220	220	0.98	3e-76	0.73	XP_020158278.1
43		542, 330, 772	TraesCS5B02G363400.1	747	152aa	zinc finger protein 2-like [Aegilops tauschii subsp. tauschii]	239	239	1	2e-84	0.84	XP_020158278.1
						zinc finger protein 4-like [Aegilops tauschii subsp. tauschii]	187	187	1	5e-64	0.73	XP_020158277.1
44		542, 681, 238	TraesCS5B02G363500.1	2277	758aa	ribosome biogenesis protein BOP1 homolog [Aegilops tauschii subsp. tauschii]	1387	1387	0.91	0	0.97	XP_020158266.1
						Ribosome biogenesis protein BOP1-like protein [Triticum urartu]	1211	1211	0.87	0	0.92	EMS58264.1
45		542, 694, 474	TraesCS5B02G363600.1	450	149aa	Zinc finger protein 1 [Triticum urartu]	160	160	1	2e-53	0.6	EMS58263.1
						zinc finger protein 2-like [Aegilops tauschii subsp. tauschii]	151	151	1	3e-50	0.59	XP_020158278.1
46		542, 751, 068	TraesCS5B02G363700.1	699	232aa	uncharacterized protein LOC100794851 [Glycine max]	47	47	0.15	4e-05	0.53	NP_001241479.1
						zinc finger protein 3 [Arabidopsis thaliana]	46.2	46.2	0.16	8e-05	0.5	NP_197898.1
47		542, 753, 559	TraesCS5B02G363800.1	2109	702aa	NADPH--cytochrome P450 reductase-like [Aegilops tauschii subsp. tauschii]	1417	1417	1	0	0.98	XP_020169718.1
						cytochrome P450 reductase [Triticum aestivum]	1412	1412	1	0	0.98	CAC83301.1
48		542, 926, 787	TraesCS5B02G363900.1	4245	1414aa	ARF guanine-nucleotide exchange factor GNOM-like [Aegilops tauschii subsp. tauschii]	2870	2870	1	0	0.98	XP_020169727.1
						ARF guanine-nucleotide exchange factor GNOM isoform X1 [Brachypodium distachyon]	2651	2651	1	0	0.91	XP_010229162.1
49		542, 934, 945	TraesCS5B02G364000.1	1788	595aa	predicted protein [Hordeum vulgare subsp. vulgare]	969	969	0.94	0	0.88	BAK06149.1
						probable E3 ubiquitin-protein ligase ARI5 [Aegilops tauschii subsp. tauschii]	959	959	1	0	0.95	XP_020169908.1
50		542, 945, 283	TraesCS5B02G364100.1	1689	562aa	hypothetical protein TRIUR3_21614 [Triticum urartu]	1068	1068	1	0	0.95	EMS47478.1
						mediator of RNA polymerase II transcription subunit 8 isoform X1 [Aegilops tauschii subsp. tauschii]	1068	1068	1	0	0.94	XP_020169740.1
51		542, 951, 607	TraesCS5B02G364200.1	1644	547aa	alkane hydroxylase MAH1-like [Aegilops tauschii subsp. tauschii]	1002	1002	0.93	0	0.95	XP_020169757.1
						Cytochrome P450 86B1 [Triticum urartu]	796	796	0.72	0	0.98	EMS55621.1
52		542, 981, 056	TraesCS5B02G364300.1	1536	511aa	alkane hydroxylase MAH1-like [Aegilops tauschii subsp. tauschii]	909	909	0.91	0	0.93	XP_020169768.1
						predicted protein [Hordeum vulgare subsp. vulgare]	871	871	1	0	0.82	BAK03685.1
53		542, 985,662	TraesCS5B02G364400.1	1101	366aa	BTB/POZ and MATH domain-containing protein 2 [Triticum urartu]	690	690	0.96	0	0.93	EMS52041.1
						BTB/POZ and MATH domain-containing protein 2-like [Aegilops tauschii subsp. tauschii]	669	669	0.96	0	0.91	XP_020169916.1
54		543, 243, 520	TraesCS5B02G364500.1	2586	861aa	uncharacterized protein LOC100837515 [Brachypodium distachyon]	1082	1082	1	0	0.62	XP_014757899.2
						uncharacterized protein LOC109774824 [Aegilops tauschii subsp. tauschii]	1080	1080	1	0	0.62	XP_020189188.1
55		543, 279, 875	TraesCS5B02G364700.1	2277	758aa	uncharacterized protein LOC109769644 [Aegilops tauschii subsp. tauschii]	932	932	0.99	0	0.59	XP_020183968.1
						uncharacterized protein LOC109774825 [Aegilops tauschii subsp. tauschii]	860	860	0.98	0	0.57	XP_020189189.1
56		543, 297, 171	TraesCS5B02G364800.1	2970	888aa	uncharacterized protein LOC109774824 [Aegilops tauschii subsp. tauschii]	976	976	0.95	0	0.6	XP_020189188.1
						uncharacterized protein LOC100837515 [Brachypodium distachyon]	972	972	0.95	0	0.59	XP_014757899.2
57		543, 609, 908	TraesCS5B02G364900.1	3760	929aa	uncharacterized protein LOC109755277 isoform X3 [Aegilops tauschii subsp. tauschii]	1739	1739	1	0	0.92	XP_020169795.1
						Bromodomain adjacent to zinc finger domain protein 1A [Triticum urartu]	1473	1473	0.89	0	0.86	EMS58183.1
58		543, 819, 101	TraesCS5B02G365000.1	1689	562aa	benzoate--CoA ligase, peroxisomal-like [Aegilops tauschii subsp. tauschii]	1027	1027	0.99	0	0.89	XP_020188940.1
						predicted protein [Hordeum vulgare subsp. vulgare]	1001	1001	0.99	0	0.87	BAJ88014.1
59		543, 874,925	TraesCS5B02G365100.1	1344	320aa	uncharacterized protein LOC109755395 [Aegilops tauschii subsp. tauschii]	601	601	0.99	0	0.92	XP_020169896.1
						epoxide hydrolase 3 [Oryza sativa Japonica Group]	359	359	0.99	4e-126	0.57	XP_015628722.1
60		544, 286, 647	TraesCS5B02G365300.1	324	107aa	hypothetical protein BRADI_4g37880v3 [Brachypodium distachyon]	58.9	58.9	0.33	5e-09	0.78	KQJ91464.1
						hypothetical protein BAE44_0012302 [Dichanthelium oligosanthes]	51.6	51.6	0.33	4e-06	0.64	OEL26672.1
61		544, 325, 989	TraesCS5B02G365400.1	1503	500aa	organic cation/carnitine transporter 7-like [Aegilops tauschii subsp. tauschii]	976	976	0.98	0	0.99	XP_020170056.1
						Synaptic vesicle 2-related protein [Triticum urartu]	961	961	0.99	0	0.95	EMS56043.1
62		544, 329, 929	TraesCS5B02G365500.1	2733	676aa	protein STRUBBELIG-RECEPTOR FAMILY 5 [Aegilops tauschii subsp. tauschii]	1339	1339	1	0	0.96	XP_020170059.1
						Protein STRUBBELIG-RECEPTOR FAMILY 5 [Triticum urartu]	1244	1244	0.93	0	0.93	EMS56044.1
63		544, 334, 250	TraesCS5B02G365600.1	2487	828aa	TORTIFOLIA1-like protein 2 isoform X2 [Aegilops tauschii subsp. tauschii]	1659	1659	1	0	0.97	XP_020170058.1
						TORTIFOLIA1-like protein 2 isoform X1 [Aegilops tauschii subsp. tauschii]	1654	1654	1	0	0.97	XP_020170057.1
64		544, 370, 373	TraesCS5B02G365700.1	1758	585aa	transcription termination factor MTERF2, chloroplastic [Aegilops tauschii subsp. tauschii]	974	974	1	0	0.92	XP_020170060.1
						transcription termination factor MTERF2, chloroplastic [Brachypodium distachyon]	931	931	0.99	0	0.82	XP_003576836.1
65		544, 399, 237	TraesCS5B02G365800.1	1473	418aa	B3 domain-containing protein Os12g0591400-like isoform X2 [Aegilops tauschii subsp. tauschii]	686	719	0.95	0	0.86	XP_020170063.1
						B3 domain-containing protein Os12g0591400-like isoform X1 [Aegilops tauschii subsp. tauschii]	684	717	0.95	0	0.84	XP_020170062.1
66		544, 516, 450	TraesCS5B02G365900.1	1315	202aa	uncharacterized protein LOC109781390 [Aegilops tauschii subsp. tauschii]	361	361	0.99	5e-129	0.9	XP_020195583.1
						uncharacterized protein LOC109766579 [Aegilops tauschii subsp. tauschii]	358	358	1	5e-129	0.89	XP_020180950.1
67		544, 608, 849	TraesCS5B02G366000.1	577	83aa	unnamed protein product [Vitis vinifera]	156	156	0.53	3e-52	0.82	CBI40290.3
						uncharacterized protein LOC8258536 [Ricinus communis]	152	152	0.53	1e-51	0.86	XP_015584357.1
68		544, 763, 159	TraesCS5B02G366100.1	789	262aa	CASP-like protein 5A3 [Aegilops tauschii subsp. tauschii]	361	361	0.78	8e-128	0.94	XP_020196852.1
						hypothetical protein TRIUR3_10600 [Triticum urartu]	242	242	0.36	7e-82	0.96	EMS58187.1
69		544, 905, 971	TraesCS5B02G366200.1	558	185aa	uncharacterized protein LOC109782648 [Aegilops tauschii subsp. tauschii]	371	371	1	2e-135	0.97	XP_020196861.1
						predicted protein [Hordeum vulgare subsp. vulgare]	310	310	1	2e-111	0.95	BAJ89610.1
70		544, 909, 730	TraesCS5B02G366300.1	1758	438aa	ultraviolet-B receptor UVR8 [Aegilops tauschii subsp. tauschii]	847	847	1	0	0.98	XP_020196860.1
						E3 ubiquitin-protein ligase HERC2 [Setaria italica]	647	647	0.96	0	0.87	XP_004957638.1
71		545, 278, 284	TraesCS5B02G366400.1	2382	793aa	wall-associated receptor kinase 5-like [Aegilops tauschii subsp. tauschii]	1359	1359	0.89	0	0.87	XP_020177620.1
						wall-associated receptor kinase 3-like [Aegilops tauschii subsp. tauschii]	953	953	0.89	0	0.65	XP_020200559.1
72		545, 398, 632	TraesCS5B02G366500.1	1560	345aa	protein SUPPRESSOR OF FRI 4 isoform X2 [Aegilops tauschii subsp. tauschii]	692	692	1	0	0.97	XP_020177521.1
						predicted protein [Hordeum vulgare subsp. vulgare]	677	677	0.98	0	0.96	BAJ89228.1
73		545, 404, 032	TraesCS5B02G366600.1	1275	424aa	extensin-like [Aegilops tauschii subsp. tauschii]	548	548	0.97	0	0.77	XP_020177530.1
						predicted protein [Hordeum vulgare subsp. vulgare]	511	511	0.95	0	0.75	BAJ88174.1
74		545, 406, 324	TraesCS5B02G366700.1	975	324aa	mitochondrial amidoxime reducing component 2-like [Aegilops tauschii subsp. tauschii]	615	615	1	0	0.93	XP_020177537.1
						MOSC domain-containing protein 2, mitochondrial [Triticum urartu]	610	610	0.94	0	0.95	EMS64934.1
75		545, 427, 570	TraesCS5B02G366800.1	984	327aa	MOSC domain-containing protein 2, mitochondrial [Triticum urartu]	596	596	1	0	0.92	EMS64933.1
						mitochondrial amidoxime reducing component 2-like [Aegilops tauschii subsp. tauschii]	592	592	1	0	0.9	XP_020177537.1
76		545, 575, 101	TraesCS5B02G366900.1	2510	761aa	wall-associated receptor kinase 2-like [Aegilops tauschii subsp. tauschii]	1310	1310	1	0	0.91	XP_020177553.1
						predicted protein [Hordeum vulgare subsp. vulgare]	1204	1204	1	0	0.82	BAK00553.1
77		545, 595, 387	TraesCS5B02G367000.1	2493	565aa	G-type lectin S-receptor-like serine/threonine-protein kinase At2g19130 [Aegilops tauschii subsp. tauschii]	805	805	0.86	0	0.71	XP_020177656.1
						G-type lectin S-receptor-like serine/threonine-protein kinase At2g19130 [Aegilops tauschii subsp. tauschii]	731	731	0.88	0	0.66	XP_020156837.1
78		545, 790, 065	TraesCS5B02G367100.1	5343	1780aa	uncharacterized protein LOC109763111 isoform X4 [Aegilops tauschii subsp. tauschii]	3318	3318	1	0	0.92	XP_020177582.1
						Helicase protein MOM1 [Zea mays]	1334	1334	0.81	0	0.53	AQL02855.1
79		545, 817, 415	TraesCS5B02G367200.1	2256	751aa	wall-associated receptor kinase 3-like [Aegilops tauschii subsp. tauschii]	899	899	0.98	0	0.63	XP_020187536.1
		non translating				wall-associated receptor kinase 5-like [Aegilops tauschii subsp. tauschii]	880	880	0.99	0	0.61	XP_020177620.1
80		545, 922, 998	TraesCS5B02G367300.1	1443	324aa	wall-associated receptor kinase 3-like isoform X1 [Aegilops tauschii subsp. tauschii]	542	651	1	0	0.91	XP_020177600.1
						wall-associated receptor kinase 3-like isoform X2 [Aegilops tauschii subsp. tauschii]	539	647	1	0	0.91	XP_020177607.1
81		545, 940, 819	TraesCS5B02G367400.1	2648	741aa	Subtilisin-like protease [Triticum urartu]	1057	1057	1	0	0.72	EMS61069.1
						subtilisin-like protease SBT3.9 [Brachypodium distachyon]	1055	1055	1	0	0.72	XP_024311683.1
82		546, 072, 781	TraesCS5B02G367500.1	2173	706aa	hypothetical protein SETIT_3G060600v2 [Setaria italica]	642	642	0.92	0	0.51	RCV15499.1
						G-type lectin S-receptor-like serine/threonine-protein kinase At2g19130 isoform X1 [Setaria italica]	642	642	0.92	0	0.51	XP_022681095.1
83		546, 093, 997	TraesCS5B02G367600.1	2286	761aa	wall-associated receptor kinase 2-like [Aegilops tauschii subsp. tauschii]	811	916	0.97	0	0.59	XP_020168161.1
						wall-associated receptor kinase 2 [Sorghum bicolor]	796	796	0.94	0	0.57	XP_021320293.1
84		546, 115, 790	TraesCS5B02G367700.1	1572	523aa	wall-associated receptor kinase 3-like isoform X1 [Aegilops tauschii subsp. tauschii]	907	962	0.94	0	0.95	XP_020177600.1
		non translating				unnamed protein product [Triticum aestivum]	711	774	0.92	0	0.75	CDM86581.1
85		546, 144, 826	TraesCS5B02G367800.1	1077	358aa	G-type lectin S-receptor-like serine/threonine-protein kinase At2g19130 [Aegilops tauschii subsp. tauschii]	476	476	0.96	2e-164	0.7	XP_020153280.1
						G-type lectin S-receptor-like serine/threonine-protein kinase At2g19130 [Aegilops tauschii subsp. tauschii]	474	474	0.94	1e-163	0.71	XP_020177656.1
86		546, 317, 678	TraesCS5B02G367900.1	2646	881aa	wall-associated receptor kinase 3-like isoform X1 [Aegilops tauschii subsp. tauschii]	1197	1332	0.97	0	0.71	XP_020177600.1
		non translating				unnamed protein product [Triticum aestivum]	1112	1240	0.96	0	0.67	CDM86581.1
87		546, 486, 031	TraesCS5B02G368000.1	1878	625aa	wall-associated receptor kinase 3-like [Aegilops tauschii subsp. tauschii]	923	923	0.93	0	0.78	XP_020197059.1
		non translating				Wall-associated receptor kinase 2 [Dichanthelium oligosanthes]	562	562	0.93	0	0.52	OEL22644.1
88		546, 519, 184	TraesCS5B02G368100.1	2220	739aa	Subtilisin-like protease [Triticum urartu]	1090	1090	1	0	0.74	EMS61069.1
						subtilisin-like protease SBT3.9 [Aegilops tauschii subsp. tauschii]	1067	1067	0.97	0	0.74	XP_020149562.1
89		546, 564, 774	TraesCS5B02G368200.1	3240	1079aa	predicted protein [Hordeum vulgare subsp. vulgare]	1726	1726	1	0	0.8	BAJ94014.1
						wall-associated receptor kinase 5-like [Aegilops tauschii subsp. tauschii]	1379	1379	0.99	0	0.68	XP_020187532.1
	Xfcp620	546, 568, 033
90		546, 703, 873	TraesCS5B02G368300.1	1170	389aa	ervatamin-B-like [Aegilops tauschii subsp. tauschii]	770	770	1	0	0.96	XP_020187527.1
						KDEL-tailed cysteine endopeptidase CEP1 [Triticum urartu]	651	651	0.85	0	0.94	EMS57469.1
91		546, 808, 606	TraesCS5B02G368400.1	1893	630aa	splicing factor U2af large subunit A-like isoform X1 [Aegilops tauschii subsp. tauschii]	992	992	1	0	0.88	XP_020187533.1
						splicing factor U2af large subunit A-like isoform X2 [Aegilops tauschii subsp. tauschii]	987	987	1	0	0.88	XP_020187534.1
92		546, 826, 331	TraesCS5B02G368500.1	2697	785aa	Potassium transporter 18 [Triticum urartu]	1595	1595	0.99	0	0.99	EMS62392.1
						potassium transporter 18-like [Aegilops tauschii subsp. tauschii]	1582	1582	1	0	0.98	XP_020187525.1
93		546, 845, 714	TraesCS5B02G368600.1	2487	689aa	probable protein S-acyltransferase 19 [Aegilops tauschii subsp. tauschii]	1409	1409	1	0	0.99	XP_020187524.1
						probable protein S-acyltransferase 19 [Brachypodium distachyon]	1291	1291	1	0	0.91	XP_003578659.1
94		546, 867, 095	TraesCS5B02G368700.1	1676	313aa	probable protein S-acyltransferase 19 [Aegilops tauschii subsp. tauschii]	538	538	1	0	0.93	XP_020187524.1
						probable protein S-acyltransferase 19 [Brachypodium distachyon]	506	506	1	4e-179	0.84	XP_003578659.1
95		547, 399, 295	TraesCS5B02G368800.1	3006	1001aa	cation-chloride cotransporter 1 isoform X1 [Aegilops tauschii subsp. tauschii]	2008	2008	1	0	0.97	XP_020163814.1
						cation-chloride cotransporter 1 isoform X2 [Aegilops tauschii subsp. tauschii]	2006	2006	1	0	0.97	XP_020163815.1
96		547, 652, 774	TraesCS5B02G368900.1	1773	590aa	ruBisCO large subunit-binding protein subunit alpha isoform X1 [Aegilops tauschii subsp. tauschii]	1172	1172	1	0	0.98	XP_020177712.1
						ruBisCO large subunit-binding protein subunit alpha isoform X1 [Brachypodium distachyon]	1101	1101	1	0	0.95	XP_010238508.1
97		547, 905, 920	TraesCS5B02G369000.1	213	70aa	hypothetical protein TRIUR3_04453 [Triticum urartu]	129	129	0.49	3e-43	0.86	EMS58822.1
						thiamine ABC transporter substrate binding subunit [Rhodobacterales bacterium Y4I]	25	25	0.29	0.006	0.4	WP_008555004.1
98		548, 107, 622	TraesCS5B02G369100.1	1362	453aa	uncharacterized protein LOC109749470 [Aegilops tauschii subsp. tauschii]	273	273	0.65	1e-88	0.43	XP_020164022.1
						zinc knuckle (CCHC-type) family protein [Arabidopsis thaliana]	76.6	76.6	0.49	6e-14	0.25	NP_189728.1
99		548, 194, 676	TraesCS5B02G369200.1	3654	852aa	uncharacterized protein LOC109763273 [Aegilops tauschii subsp. tauschii]	1661	1661	1	0	0.94	XP_020177704.1
						DCD (Development and Cell Death) domain protein [Zea mays]	481	481	1	8e-160	0.4	ONM53457.1
100		548, 340, 275	TraesCS5B02G369300.1	3132	1022aa	uncharacterized protein LOC109763283 [Aegilops tauschii subsp. tauschii]	2108	2108	0.99	0	0.99	XP_020177714.1
						Metallophos domain-containing protein [Cephalotus follicularis]	1584	1584	0.98	0	0.74	GAV69046.1
101		548, 478, 746	TraesCS5B02G369500.1	513	170aa	unnamed protein product [Triticum aestivum]	245	245	0.99	1e-83	0.81	CDM85691.1
						hypothetical protein TRIUR3_04212 [Triticum urartu]	207	207	0.73	2e-71	0.79	EMS46861.1
102		548, 565, 536	TraesCS5B02G369600.1	264	87aa	unnamed protein product [Triticum aestivum]	165	165	0.97	1e-57	0.89	SPT21045.1
						wall-associated receptor kinase-like 8 [Aegilops tauschii subsp. tauschii]	115	115	0.66	1e-36	0.91	XP_020156954.1
103		548, 674, 257	TraesCS5B02G369700.1	1257	418aa	LOW QUALITY PROTEIN: hypothetical protein BRADI_4g38173v3 [Brachypodium distachyon]	222	222	0.95	2e-64	0.38	KQJ91485.2
						hypothetical protein BRADI_4g38176v3 [Brachypodium distachyon]	203	203	0.93	4e-57	0.36	KQJ91520.1
104		548, 718, 559	TraesCS5B02G369800.1	381	126aa	leiomodin-2 [Aegilops tauschii subsp. tauschii]	228	228	1	1e-80	0.96	XP_020175499.1
						putative beta-hexosaminidase [Brachypodium distachyon]	53.5	53.5	0.42	8e-12	0.57	XP_010238519.1
105		548, 721, 058	TraesCS5B02G369900.1	1074	357aa	protein TRIGALACTOSYLDIACYLGLYCEROL 3, chloroplastic [Aegilops tauschii subsp. tauschii]	666	666	0.96	0	0.96	XP_020175501.1
						predicted protein [Hordeum vulgare subsp. vulgare]	649	649	1	0	0.91	BAK00308.1
106		548, 725, 298	TraesCS5B02G370000.1	1335	444aa	GPI mannosyltransferase 1 [Aegilops tauschii subsp. tauschii]	843	843	1	0	0.96	XP_020175500.1
						PNT1 [Zea mays]	778	778	1	0	0.84	ACG32572.1
107		548, 816, 858	TraesCS5B02G370100.1	1565	340aa	AAA-ATPase At3g28610-like [Aegilops tauschii subsp. tauschii]	639	639	0.99	0	0.96	XP_020153938.1
						P-loop containing nucleoside triphosphate hydrolases superfamily protein [Arabidopsis thaliana]	342	342	0.81	3e-114	0.6	NP_189502.2
108		548, 994, 808	TraesCS5B02G370200.1	843	280aa	probable UDP-3-O-acylglucosamine N-acyltransferase 2, mitochondrial [Aegilops tauschii subsp. tauschii]	528	528	0.79	0	0.96	XP_020191343.1
						probable UDP-3-O-acylglucosamine N-acyltransferase 2, mitochondrial [Brachypodium distachyon]	488	488	0.79	2e-177	0.84	XP_003576848.1
109		549, 081, 197	TraesCS5B02G370300.1	1734	577aa	putative UPF0481 protein At3g02645 [Aegilops tauschii subsp. tauschii]	755	755	0.76	0	0.89	XP_020191813.1
						putative UPF0481 protein At3g02645 [Aegilops tauschii subsp. tauschii]	697	697	0.95	0	0.66	XP_020196630.1
110		549, 547, 594	TraesCS5B02G370400.1	2511	836aa	G-type lectin S-receptor-like serine/threonine-protein kinase At2g19130 [Aegilops tauschii subsp. tauschii]	1526	1526	1	0	0.92	XP_020180017.1
						stress-induced receptor-like kinase A1du [Triticum turgidum subsp. durum]	1493	1493	0.97	0	0.92	AGN53445.1
111		549, 587, 390	TraesCS5B02G370500.1	327	108aa	hypothetical protein TRIUR3_11615 [Triticum urartu]	205	205	1	3e-72	0.94	EMS65796.1
						acyl-coenzyme A thioesterase 13-like [Aegilops tauschii subsp. tauschii]	187	187	1	2e-64	0.66	XP_020175475.1
112		549, 669, 781	TraesCS5B02G370600.1	1428	475aa	benzoate--CoA ligase, peroxisomal-like [Aegilops tauschii subsp. tauschii]	894	894	1	0	0.94	XP_020175479.1
						benzoate--CoA ligase, peroxisomal-like [Aegilops tauschii subsp. tauschii]	849	849	1	0	0.88	XP_020173922.1
113		549, 673, 160	TraesCS5B02G370700.1	888	295aa	28 kDa ribonucleoprotein, chloroplastic-like [Aegilops tauschii subsp. tauschii]	548	548	1	0	0.97	XP_020175486.1
						cp31AHv protein [Hordeum vulgare subsp. vulgare]	498	498	1	0	0.95	CAA06469.1
114		549, 711, 201	TraesCS5B02G370800.1	804	267aa	protein DETOXIFICATION 16-like isoform X1 [Aegilops tauschii subsp. tauschii]	475	475	0.99	1e-170	0.94	XP_020175492.1
						protein DETOXIFICATION 16-like isoform X2 [Aegilops tauschii subsp. tauschii]	469	469	0.99	6e-169	0.92	XP_020175488.1
115		549, 942, 045	TraesCS5B02G370900.1	804	267aa	unnamed protein product [Triticum aestivum]	118	118	1	6e-27	0.36	CDJ26666.1
						unnamed protein product [Triticum aestivum]	79.7	79.7	0.5	3e-13	0.43	CDM81717.1
116		549, 944, 110	TraesCS5B02G371000.1	1254	417aa	uncharacterized protein LOC109772241 [Aegilops tauschii subsp. tauschii]	230	230	0.76	1e-72	0.45	XP_020186516.1
						F-box SKIP23-like protein (DUF295) [Arabidopsis thaliana]	45.4	45.4	0.29	0.0006	0.26	NP_189203.1
117		549, 946, 902	TraesCS5B02G371100.1	1473	490aa	protein DETOXIFICATION 16-like [Aegilops tauschii subsp. tauschii]	947	947	0.98	0	0.98	XP_020175489.1
						MATE efflux family protein 5 [Triticum urartu]	932	932	0.97	0	0.96	EMS66209.1
118		549, 951, 470	TraesCS5B02G371200.1	1233	410aa	protein DETOXIFICATION 16-like isoform X1 [Aegilops tauschii subsp. tauschii]	717	717	0.95	0	0.96	XP_020175487.1
						MATE efflux family protein 5 [Triticum urartu]	843	843	0.92	0	0.91	EMS66209.1
119		549, 969, 932	TraesCS5B02G371300.1	1132	317aa	E3 ubiquitin-protein ligase RGLG2-like [Aegilops tauschii subsp. tauschii]	628	628	1	0	0.96	XP_020175477.1
						E3 ubiquitin-protein ligase RGLG1 [Triticum urartu]	554	554	0.94	0	0.9	EMS52601.1
120		549, 972, 189	TraesCS5B02G371400.1	1473	490aa	myosin heavy chain, embryonic smooth muscle isoform [Aegilops tauschii subsp. tauschii]	969	969	1	0	0.98	XP_020175476.1
						predicted protein [Hordeum vulgare subsp. vulgare]	951	951	1	0	0.97	BAJ98308.1
121		550, 175, 960	TraesCS5B02G371500.1	417	138aa	protein TsetseEP-like [Aegilops tauschii subsp. tauschii]	102	102	0.47	2e-30	0.86	XP_020193368.1
						hypothetical protein TRIUR3_09555 [Triticum urartu]	82.8	82.8	0.55	1e-22	0.93	EMS56374.1
122		550, 211, 033	TraesCS5B02G371600.1	393	130aa	predicted protein [Hordeum vulgare subsp. vulgare]	87.8	87.8	0.23	2e-23	0.89	BAJ84828.1
						protein TsetseEP-like [Aegilops tauschii subsp. tauschii]	68.9	68.9	0.64	3e-16	0.53	XP_020193368.1
123		550, 215, 808	TraesCS5B02G371700.1	1289	370aa	phytosulfokine receptor 2-like [Aegilops tauschii subsp. tauschii]	709	709	1	0	0.96	XP_020193365.1
						Phytosulfokine receptor 1 [Triticum urartu]	649	649	0.99	0	0.92	EMS51613.1
124		550, 225, 703	TraesCS5B02G371800.1	1275	424aa	serine/threonine-protein kinase AFC2-like isoform X1 [Aegilops tauschii subsp. tauschii]	884	884	1	0	0.99	XP_020193370.1
						predicted protein [Hordeum vulgare subsp. vulgare]	882	882	1	0	0.99	BAJ85056.1
125		550, 235, 370	TraesCS5B02G371900.1	1300	319aa	manganese-dependent ADP-ribose/CDP-alcohol diphosphatase-like [Aegilops tauschii subsp. tauschii]	640	640	0.81	0	0.96	XP_020193375.1
						Manganese-dependent ADP-ribose/CDP-alcohol diphosphatase [Triticum urartu]	631	631	0.81	0	0.94	EMS61435.1
126		550, 255, 360	TraesCS5B02G372000.1	981	326aa	Manganese-dependent ADP-ribose/CDP-alcohol diphosphatase [Triticum urartu]	662	662	1	0	0.97	EMS61436.1
						manganese-dependent ADP-ribose/CDP-alcohol diphosphatase [Aegilops tauschii subsp. tauschii]	660	660	1	0	0.96	XP_020193374.1
127		550, 3320, 429	TraesCS5B02G372100.1	1004	143aa	dehydrin DHN2 [Aegilops tauschii subsp. tauschii]	271	271	1	1e-97	0.99	XP_020155660.1
						dehydrin [Hordeum vulgare subsp. vulgare]	261	261	1	7e-94	0.97	AAF01690.1
128		550, 337, 855	TraesCS5B02G372200.1	682	138aa	dehydrin DHN1 [Aegilops tauschii subsp. tauschii]	250	250	1	2e-89	0.95	XP_020155665.1
						dehydrin 7 [Hordeum vulgare subsp. vulgare]	224	224	1	7e-79	0.91	CAA50499.1
129		550, 374, 566	TraesCS5B02G372300.1	1318	311aa	uncharacterized protein LOC109740990 [Aegilops tauschii subsp. tauschii]	614	614	1	0	0.98	XP_020155651.1
						ATP-dependent protease Clp ATPase subunit [Zea mays]	381	381	0.99	7e-135	0.69	NP_001147667.1
130		550, 378, 739	TraesCS5B02G372400.1	5904	1967aa	nuclear pore complex protein GP210 isoform X1 [Aegilops tauschii subsp. tauschii]	3988	3988	1	0	0.98	XP_020155672.1
						nuclear pore complex protein GP210 isoform X2 [Aegilops tauschii subsp. tauschii]	3956	3956	1	0	0.98	XP_020155673.1
131		550, 488, 462	TraesCS5B02G372500.1	1263	420aa	arogenate dehydratase/prephenate dehydratase 6, chloroplastic-like [Aegilops tauschii subsp. tauschii]	823	823	1	0	0.96	XP_020155658.1
						predicted protein [Hordeum vulgare subsp. vulgare]	759	759	1	0	0.94	BAK05493.1
132		550, 557, 796	TraesCS5B02G372600.1	1467	488aa	protein PNS1-like [Aegilops tauschii subsp. tauschii]	939	939	1	0	0.96	XP_020155675.1
						Plasma-membrane choline transporter family protein [Zea mays]	738	738	0.97	0	0.75	ONM07722.1
133		550, 563, 525	TraesCS5B02G372700.1	489	162aa	SKP1-like protein 4 [Aegilops tauschii subsp. tauschii]	280	280	0.97	2e-100	0.89	XP_020155683.1
						SKP1-like protein 4 [Aegilops tauschii subsp. tauschii]	198	198	0.97	7e-68	0.62	XP_020197618.1
134		550, 727, 559	TraesCS5B02G372800.1	1161	386aa	rhomboid-like protein 15 isoform X3 [Aegilops tauschii subsp. tauschii]	766	766	1	0	0.94	XP_020155657.1
						predicted protein [Hordeum vulgare subsp. vulgare]	761	761	1	0	0.93	BAJ95129.1
135		550, 745, 492	TraesCS5B02G372900.1	441	146aa	glutamyl-tRNA(Gln) amidotransferase subunit C, chloroplastic/mitochondrial [Aegilops tauschii subsp. tauschii]	276	276	1	3e-99	0.97	XP_020155674.1
						predicted protein [Hordeum vulgare subsp. vulgare]	263	263	1	4e-94	0.94	BAJ91157.1
136		550, 844, 202	TraesCS5B02G373000.1	1134	377aa	probable E3 ubiquitin-protein ligase BAH1-like 1 [Aegilops tauschii subsp. tauschii]	689	689	0.88	0	0.97	XP_020155669.1
						putative E3 ubiquitin-protein ligase BAH1-like 1 [Triticum urartu]	686	686	0.88	0	0.96	EMS67953.1
137		550, 848, 959	TraesCS5B02G373100.1	1503	500aa	myosin-binding protein 7-like [Aegilops tauschii subsp. tauschii]	717	717	0.98	0	0.93	XP_020155652.1
						predicted protein [Hordeum vulgare subsp. vulgare]	677	677	0.98	0	0.88	BAK06296.1
138		550, 927, 350	TraesCS5B02G373200.1	3395	1045aa	elongation factor-like GTPase 1 [Aegilops tauschii subsp. tauschii]	2134	2134	1	0	0.99	XP_020181894.1
						predicted protein [Hordeum vulgare subsp. vulgare]	2083	2083	0.98	0	0.97	BAK00137.1
139		551, 049, 086	TraesCS5B02G373300.1	3170	779aa	protein DYAD-like [Aegilops tauschii subsp. tauschii]	1336	1336	0.99	0	0.94	XP_020181895.1
						protein DYAD [Brachypodium distachyon]	1013	1013	0.98	0	0.72	XP_003561753.1
140		551, 141, 556	TraesCS5B02G373400.1	282	93aa	uncharacterized protein LOC110032452 isoform X2 [Phalaenopsis equestris]	75.9	75.9	0.46	9e-21	0.48	XP_020591751.1
						PREDICTED: uncharacterized protein LOC105036226 [Elaeis guineensis]	73.9	73.9	0.48	5e-20	0.49	XP_019703134.1
141		551, 298, 022	TraesCS5B02G373500.1	582	193aa	uncharacterized protein LOC109741009 [Aegilops tauschii subsp. tauschii]	261	261	1	5e-92	0.94	XP_020155679.1
						uncharacterized protein LOC100823316 [Brachypodium distachyon]	176	176	1	7e-58	0.65	XP_014751977.1
142		551, 331, 490	TraesCS5B02G373600.1	558	185aa	YABBY2 [Triticum aestivum]	387	387	1	3e-142	0.99	ABW80974.1
						protein YABBY 2-like isoform X1 [Aegilops tauschii subsp. tauschii]	385	385	1	2e-141	0.99	XP_020155667.1
143		551, 408, 544	TraesCS5B02G373700.1	1650	549aa	uncharacterized protein LOC8082161 isoform X1 [Sorghum bicolor]	474	474	0.92	3e-162	0.52	XP_002463051.2
						uncharacterized protein LOC101754700 isoform X2 [Setaria italica]	461	521	0.92	3e-158	0.51	XP_022685113.1
144		551, 416, 113	TraesCS5B02G373800.1	1663	460aa	uncharacterized protein LOC109743854 [Aegilops tauschii subsp. tauschii]	320	320	0.43	2e-110	0.77	XP_020158524.1
						hypothetical protein TRIUR3_29886 [Triticum urartu]	288	288	0.64	4e-97	0.54	EMS68241.1
145		551, 499, 402	TraesCS5B02G373900.1	2599	741aa	uncharacterized protein LOC109775565 [Aegilops tauschii subsp. tauschii]	1448	1448	1	0	0.96	XP_020189888.1
						Neuron navigator like [Actinidia chinensis var. chinensis]	744	744	0.99	0	0.52	PSS23556.1
146		551, 504, 429	TraesCS5B02G374000.1	1005	334aa	7-methylguanosine phosphate-specific 5'-nucleotidase A [Aegilops tauschii subsp. tauschii]	651	651	1	0	0.92	XP_020189890.1
						7-methylguanosine phosphate-specific 5'-nucleotidase A isoform X1 [Setaria italica]	558	558	1	0	0.81	XP_004982301.1
147		551, 508, 910	TraesCS5B02G374100.1	1506	501aa	histidine--tRNA ligase, chloroplastic/mitochondrial-like [Aegilops tauschii subsp. tauschii]	832	832	0.89	0	0.95	XP_020189889.1
						unnamed protein product [Triticum aestivum]	769	769	0.89	0	0.84	SPT20643.1
148		551, 657, 961	TraesCS5B02G374200.1	1947	475aa	methyl-CpG-binding domain-containing protein 11-like [Aegilops tauschii subsp. tauschii]	729	729	1	0	0.91	XP_020174976.1
						predicted protein [Hordeum vulgare subsp. vulgare]	693	693	1	0	0.84	BAJ91195.1
149		551, 668, 717	TraesCS5B02G374300.1	948	315aa	uncharacterized protein At3g28850 [Brachypodium distachyon]	425	425	1	6e-152	0.69	XP_003561793.1
						electron transporter/ thiol-disulfide exchange intermediate [Zea mays]	347	347	1	2e-121	0.63	ACG42813.1
150		551, 675, 069	TraesCS5B02G374400.1	507	168aa	uncharacterized protein LOC109760584 [Aegilops tauschii subsp. tauschii]	328	328	1	6e-119	0.95	XP_020174982.1
						hypothetical protein TRIUR3_18918 [Triticum urartu]	297	297	0.92	1e-102	0.95	EMS62997.1
151		551, 679, 366	TraesCS5B02G374500.1	582	193aa	uncharacterized protein LOC109760583 [Aegilops tauschii subsp. tauschii]	356	356	1	3e-129	0.96	XP_020174979.1
						hypothetical protein TRIUR3_18918 [Triticum urartu]	251	251	1	2e-84	0.95	EMS62997.1
152		551, 739, 643	TraesCS5B02G374600.1	459	152aa	E3 ubiquitin-protein ligase EL5-like [Aegilops tauschii subsp. tauschii]	165	165	0.82	7e-56	0.83	XP_020179262.1
						E3 ubiquitin-protein ligase EL5-like [Aegilops tauschii subsp. tauschii]	159	159	0.89	2e-53	0.76	XP_020170816.1
153		551, 798, 729	TraesCS5B02G374700.1	468	155aa	E3 ubiquitin-protein ligase EL5-like [Aegilops tauschii subsp. tauschii]	181	181	0.89	9e-62	0.81	XP_020170816.1
						E3 ubiquitin-protein ligase EL5-like [Aegilops tauschii subsp. tauschii]	164	164	0.81	6e-55	0.81	XP_020179262.1
154		551, 805, 188	TraesCS5B02G374800.1	909	302aa	60S ribosomal protein L5-1-like [Aegilops tauschii subsp. tauschii]	623	623	1	0	1	XP_020184068.1
						60S ribosomal protein L5-2 [Triticum urartu]	603	603	0.99	0	0.98	EMS59984.1
155		552, 293, 788	TraesCS5B02G374900.1	1266	421aa	dnaJ protein homolog 2-like [Aegilops tauschii subsp. tauschii]	867	867	1	0	0.99	XP_020184067.1
						dnaJ protein homolog [Brachypodium distachyon]	749	749	1	0	0.95	XP_003561819.1
156		552, 482, 573	TraesCS5B02G375000.1	1990	436aa	protein IQ-DOMAIN 1-like [Aegilops tauschii subsp. tauschii]	823	823	1	0	0.94	XP_020193088.1
						predicted protein [Hordeum vulgare subsp. vulgare]	766	766	1	0	0.92	BAK03690.1
157		552, 564, 076	TraesCS5B02G375100.1	992	299aa	probable WRKY transcription factor 17 [Aegilops tauschii subsp. tauschii]	580	580	1	0	0.97	XP_020200493.1
						probable WRKY transcription factor 17 [Aegilops tauschii subsp. tauschii]	393	393	1	1e-140	0.74	XP_020174298.1
158		552, 748, 487	TraesCS5B02G375200.1	1278	356aa	uncharacterized protein LOC109776473 [Aegilops tauschii subsp. tauschii]	717	717	1	0	0.98	XP_020190707.1
						inverted formin-2-like [Zea mays]	611	611	1	0	0.86	NP_001311092.1
159		552, 835, 613	TraesCS5B02G375300.1	324	107aa	hypothetical protein SETIT_2G223700v2 [Setaria italica]	68.6	68.6	0.57	2e-18	0.68	RCV11897.1
						uncharacterized protein LOC110433007 [Sorghum bicolor]	68.2	68.2	0.59	3e-18	0.65	XP_021310159.1
160		552, 840, 232	TraesCS5B02G375400.1	720	239aa	uncharacterized protein LOC109783793 [Aegilops tauschii subsp. tauschii]	482	482	1	9e-178	0.99	XP_020197981.1
						expp1 protein precursor [Zea mays]	383	383	1	2e-138	0.77	ACG32616.1
161		552, 920, 780	TraesCS5B02G375500.1	1306	323aa	nuclear transcription factor Y subunit A-10-like [Aegilops tauschii subsp. tauschii]	551	551	1	0	0.93	XP_020182505.1
						nuclear transcription factor Y subunit A-10 [Brachypodium distachyon]	464	464	1	1e-167	0.8	XP_003561845.1
162		553, 177, 400	TraesCS5B02G375600.1	1821	606aa	GTPase LSG1-2-like [Aegilops tauschii subsp. tauschii]	1210	1210	0.99	0	0.98	XP_020182509.1
						predicted protein [Hordeum vulgare subsp. vulgare]	1052	1052	0.97	0	0.96	BAK03963.1
163		553, 184, 788	TraesCS5B02G375700.1	877	207aa	predicted protein [Hordeum vulgare subsp. vulgare]	230	230	0.99	4e-79	0.82	BAJ84842.1
						nuclear receptor corepressor 2-like [Aegilops tauschii subsp. tauschii]	194	194	1	1e-64	0.87	XP_020182510.1
164		553, 346, 620	TraesCS5B02G375800.1	2994	997aa	serine/threonine-protein phosphatase BSL2 homolog isoform X1 [Aegilops tauschii subsp. tauschii]	2011	2011	1	0	0.99	XP_020178736.1
						serine/threonine-protein phosphatase BSL2 homolog isoform X2 [Aegilops tauschii subsp. tauschii]	2003	2003	1	0	0.99	XP_020178742.1
165		553, 724, 968	TraesCS5B02G375900.1	1788	595aa	9-cis-epoxycarotenoid dioxygenase 1, chloroplastic-like [Aegilops tauschii subsp. tauschii]	1198	1198	1	0	0.98	XP_020165921.1
						9-cis epoxycarotenoid dioxygenase [Triticum aestivum]	1195	1195	1	0	0.97	BAS30382.1
166		553, 929, 783	TraesCS5B02G376000.1	1263	420aa	protein ROOT PRIMORDIUM DEFECTIVE 1-like [Aegilops tauschii subsp. tauschii]	840	840	1	0	0.99	XP_020165923.1
						protein WHAT'S THIS FACTOR 1 homolog [Brachypodium distachyon]	729	729	0.99	0	0.9	XP_003561888.1
167		553, 944, 271	TraesCS5B02G376100.1	2166	721aa	putative cyclic nucleotide-gated ion channel 9 [Aegilops tauschii subsp. tauschii]	1461	1461	1	0	0.98	XP_020165922.1
						predicted protein [Hordeum vulgare subsp. vulgare]	1429	1429	1	0	0.96	BAK04434.1
168		554, 204, 334	TraesCS5B02G376200.1	3615	1204aa	DNA-directed RNA polymerase II subunit RPB2 [Aegilops tauschii subsp. tauschii]	2511	2511	1	0	0.99	XP_020199539.1
						DNA-directed RNA polymerase II subunit RPB2 [Brachypodium distachyon]	2465	2465	1	0	0.96	XP_003561873.1
169		554, 489, 360	TraesCS5B02G376300.1	2163	613aa	translation initiation factor eIF-2B subunit delta [Aegilops tauschii subsp. tauschii]	1241	1241	1	0	0.99	XP_020199541.1
						predicted protein [Hordeum vulgare subsp. vulgare]	1208	1208	1	0	0.96	BAJ87565.1
170		554, 511, 680	TraesCS5B02G376400.1	1182	393aa	pyruvate dehydrogenase E1 component subunit beta-4, chloroplastic [Aegilops tauschii subsp. tauschii]	803	803	0.84	0	0.99	XP_020199542.1
						predicted protein [Hordeum vulgare subsp. vulgare]	801	801	0.84	0	0.99	BAJ99115.1
171		554, 513, 851	TraesCS5B02G376500.1	930	309aa	unnamed protein product [Triticum aestivum]	611	611	1	0	0.98	CDJ26495.1
						expansin-B12-like [Aegilops tauschii subsp. tauschii]	607	607	1	0	0.98	XP_020199538.1
172		554, 522, 643	TraesCS5B02G376600.1	1377	458aa	piriformospora indica-insensitive protein 2-like [Aegilops tauschii subsp. tauschii]	868	868	1	0	0.98	XP_020199543.1
						protein TOO MANY MOUTHS [Brachypodium distachyon]	653	653	0.91	0	0.83	XP_003559641.1
173		554, 636, 813	TraesCS5B02G376700.1	795	264aa	unnamed protein product [Triticum aestivum]	420	420	1	4e-152	0.84	CDJ26494.1
						cotton fiber protein [Arabidopsis thaliana]	52.8	52.8	0.9	9e-07	0.23	NP_850233.1
174		554, 640, 861	TraesCS5B02G376800.1	663	220aa	probable glutathione S-transferase GSTU1 [Aegilops tauschii subsp. tauschii]	431	431	0.75	8e-157	0.96	XP_020153018.1
						unnamed protein product [Triticum aestivum]	422	422	0.75	2e-153	0.94	CDJ26493.1
175		554, 725, 429	TraesCS5B02G376900.1	1407	468aa	ornithine aminotransferase, mitochondrial [Aegilops tauschii subsp. tauschii]	931	931	1	0	0.96	XP_020174568.1
						hypothetical protein BRADI_1g13827v3 [Brachypodium distachyon]	870	870	0.93	0	0.96	KQK13994.2
176		554, 751, 363	TraesCS5B02G377000.1	447	148aa	uncharacterized protein LOC100382569 [Zea mays]	134	134	0.8	2e-43	0.64	NP_001168772.1
						uncharacterized protein LOC8062212 [Sorghum bicolor]	128	128	0.77	4e-41	0.65	XP_002464175.1
177		554, 763, 391	TraesCS5B02G377200.1	1527	508aa	probable arabinosyltransferase ARAD1 [Aegilops tauschii subsp. tauschii]	974	974	1	0	0.95	XP_020174570.1
						Xylogalacturonan beta-1,3-xylosyltransferase [Triticum urartu]	957	957	0.98	0	0.94	EMS55822.1
178		554, 807, 663	TraesCS5B02G377300.1	1290	429aa	protein kinase PINOID-like [Aegilops tauschii subsp. tauschii]	855	855	1	0	0.99	XP_020152786.1
						predicted protein [Hordeum vulgare subsp. vulgare]	833	833	0.99	0	0.97	BAJ94553.1
179		554, 820, 076	TraesCS5B02G377400.1	720	239aa	mediator of RNA polymerase II transcription subunit 19a-like [Aegilops tauschii subsp. tauschii]	451	451	1	2e-165	0.96	XP_020152787.1
						predicted protein [Hordeum vulgare subsp. vulgare]	338	338	0.87	3e-120	0.93	BAJ85640.1
180		555, 119, 390	TraesCS5B02G377500.1	903	300aa	MYB-related protein [Triticum aestivum]	608	608	0.8	0	1	AEV91170.1
						hypothetical protein TRIUR3_26840 [Triticum urartu]	482	482	0.8	2e-174	0.95	EMS51780.1
181		555, 150, 512	TraesCS5B02G377600.1	2037	678aa	BTB/POZ domain-containing protein At1g30440 [Aegilops tauschii subsp. tauschii]	1256	1256	0.99	0	0.92	XP_020152789.1
						BTB/POZ domain-containing protein At1g30440 [Brachypodium distachyon]	1126	1126	0.99	0	0.82	XP_003561994.1
182		555, 176, 175	TraesCS5B02G377700.1	666	221aa	Cysteine proteinases superfamily protein [Arabidopsis thaliana]	126	126	0.94	1e-33	0.4	NP_568722.1
						Cysteine proteinases superfamily protein [Arabidopsis thaliana]	124	124	0.88	8e-33	0.4	NP_566901.1
183		555, 235, 415	TraesCS5B02G377800.1	958	210aa	cysteine proteinase EP-B 2-like [Aegilops tauschii subsp. tauschii]	255	255	1	7e-89	0.65	XP_020190134.1
						cysteine proteinase precursor [Glycine max]	59.3	59.3	0.3	4e-09	0.44	NP_001237379.1
184		555, 950, 716	TraesCS5B02G377900.1	1617	538aa	IQ domain-containing protein IQM2-like [Aegilops tauschii subsp. tauschii]	1066	1066	1	0	0.96	XP_020161583.1
						predicted protein [Hordeum vulgare subsp. vulgare]	992	992	1	0	0.86	BAJ93894.1
185		556, 177, 355	TraesCS5B02G378000.1	2589	862aa	homeobox-leucine zipper protein HOX32 [Aegilops tauschii subsp. tauschii]	1774	1774	1	0	0.99	XP_020192001.1
						predicted protein [Hordeum vulgare subsp. vulgare]	1756	1756	1	0	0.99	BAJ95418.1
186		556, 293, 416	TraesCS5B02G378100.1	2515	779aa	DEAD-box ATP-dependent RNA helicase 28 [Aegilops tauschii subsp. tauschii]	1557	1557	1	0	0.99	XP_020151236.1
						DEAD-box ATP-dependent RNA helicase 28 [Sorghum bicolor]	1163	1163	1	0	0.78	XP_021310025.1
187		556, 626, 897	TraesCS5B02G378200.1	1176	391aa	transcription termination factor MTERF4, chloroplastic-like [Aegilops tauschii subsp. tauschii]	574	574	0.98	0	0.75	XP_020151903.1
						transcription termination factor MTERF4, chloroplastic-like [Aegilops tauschii subsp. tauschii]	552	552	0.98	0	0.72	XP_020166630.1
188		556, 782, 013	TraesCS5B02G378400.1	429	142aa	histidine-containing phosphotransfer protein 1-like [Aegilops tauschii subsp. tauschii]	255	255	0.96	1e-91	0.91	XP_020183133.1
						histidine-containing phosphotransfer protein 1-like [Aegilops tauschii subsp. tauschii]	252	252	1	2e-90	0.87	XP_020151923.1
189		556, 793, 402	TraesCS5B02G378500.1	1161	386aa	transcription termination factor MTERF4, chloroplastic-like [Aegilops tauschii subsp. tauschii]	536	536	1	0	0.72	XP_020151903.1
						transcription termination factor MTERF4, chloroplastic-like [Aegilops tauschii subsp. tauschii]	516	516	1	0	0.7	XP_020166630.1
190		556, 947, 428	TraesCS5B02G378600.1	483	122aa	kxDL motif-containing protein 1 [Aegilops tauschii subsp. tauschii]	237	237	1	2e-85	0.94	XP_020151145.1
						predicted protein [Hordeum vulgare subsp. vulgare]	216	216	1	8e-77	0.91	BAJ90955.1
191		556, 954, 477	TraesCS5B02G378700.1	1287	428aa	histone-binding protein MSI1 homolog [Aegilops tauschii subsp. tauschii]	891	891	1	0	0.99	XP_020151053.1
						MSI [Triticum aestivum]	889	889	1	0	0.99	ABB92268.1
192		556, 972, 509	TraesCS5B02G378800.1	963	320aa	ATP-dependent zinc metalloprotease FTSH 4, mitochondrial-like isoform X1 [Aegilops tauschii subsp. tauschii]	626	626	1	0	0.95	XP_020195120.1
						ATP-dependent zinc metalloprotease FTSH 4, mitochondrial-like isoform X2 [Aegilops tauschii subsp. tauschii]	626	626	1	0	0.95	XP_020195121.1
193		557, 108, 348	TraesCS5B02G378900.1	2337	778aa	ATP-dependent zinc metalloprotease FTSH 5, mitochondrial-like [Aegilops tauschii subsp. tauschii]	1172	1172	0.75	0	0.98	XP_020195108.1
						ATP-dependent zinc metalloprotease FTSH 5, mitochondrial [Sorghum bicolor]	629	672	0.66	0	0.7	XP_021303895.1
194		557, 137, 621	TraesCS5B02G379000.1	708	235aa	predicted protein [Hordeum vulgare subsp. vulgare]	402	402	0.76	2e-144	0.85	BAJ89516.1
						uncharacterized protein LOC109780950 [Aegilops tauschii subsp. tauschii]	393	393	0.76	7e-141	0.86	XP_020195122.1
195		557, 247, 597	TraesCS5B02G379100.1	2286	761aa	pentatricopeptide repeat-containing protein At3g13880-like [Aegilops tauschii subsp. tauschii]	1512	1512	1	0	0.96	XP_020195109.1
						pentatricopeptide repeat-containing protein At3g13880 [Brachypodium distachyon]	1325	1494	1	0	0.84	XP_003559172.3
196		557, 305, 664	TraesCS5B02G379200.1	912	303aa	hypothetical protein TRIUR3_05831 [Triticum urartu]	553	553	0.97	0	0.94	EMS58013.1
						glycosyltransferase-like At2g41451 [Brachypodium distachyon]	163	163	0.29	1e-47	0.73	XP_003566733.
197		557, 354, 381	TraesCS5B02G379300.1	1458	485aa	patatin-like protein 3 [Aegilops tauschii subsp. tauschii]	874	874	0.91	0	0.99	XP_020201003.1
						predicted protein [Hordeum vulgare subsp. vulgare]	860	860	0.91	0	0.98	BAJ89819.1
198		557, 528, 893	TraesCS5B02G379400.1	690	229aa	vacuolar protein sorting-associated protein 2 homolog 2-like [Aegilops tauschii subsp. tauschii]	456	456	1	8e-168	0.99	XP_020196155.1
						predicted protein [Hordeum vulgare subsp. vulgare]	452	452	1	2e-166	0.98	BAK06928.1
199		557, 701, 704	TraesCS5B02G379500.1	1583	409aa	uncharacterized protein LOC109781978 [Aegilops tauschii subsp. tauschii]	377	377	0.47	8e-135	0.95	XP_020196156.1
						alpha/beta-Hydrolases superfamily protein [Arabidopsis thaliana]	73.2	73.2	0.4	5e-13	0.3	NP_001190699.1
200		557, 795, 292	TraesCS5B02G379600.1	789	262aa	hypothetical protein TRIUR3_24504 [Triticum urartu]	397	397	1	2e-141	0.68	EMS45920.1
						uncharacterized protein LOC100797227 [Glycine max]	47.8	47.8	0.51	4e-05	0.24	NP_001239857.1
201		557, 802, 161	TraesCS5B02G379700.1	1248	415aa	DNA repair protein recA homolog 1, chloroplastic [Aegilops tauschii subsp. tauschii]	838	838	0.99	0	0.99	XP_020196163.1
						DNA repair protein recA homolog 1, chloroplastic [Brachypodium distachyon]	791	791	0.97	0	0.96	XP_003562018.1
202		557, 902, 104	TraesCS5B02G379800.1	543	180aa	protein LOL3-like isoform X1 [Aegilops tauschii subsp. tauschii]	345	345	1	7e-126	0.98	XP_020196161.1
						C2C2-zinc finger LSD1-like transcription factor [Oryza sativa]	276	276	0.99	4e-98	0.74	ALD89199.1
203		557, 953, 521	TraesCS5B02G379900.1	1683	560aa	aspartyl protease family protein At5g10770-like [Aegilops tauschii subsp. tauschii]	890	890	0.86	0	0.95	XP_020196160.1
						Aspartyl protease family protein [Dichanthelium oligosanthes]	731	731	0.84	0	0.77	OEL18185.1
204		558, 022, 250	TraesCS5B02G380000.1	917	179aa	protein Iojap-related, mitochondrial [Aegilops tauschii subsp. tauschii]	361	361	1	4e-132	0.99	XP_020196159.1
						protein Iojap-related, mitochondrial [Brachypodium distachyon]	336	336	1	2e-122	0.93	XP_003578737.1
205		558, 109, 705	TraesCS5B02G380100.1	117	38aa	photosystem II subunit L protein [Centrolepis monogyna]	76.3	76.3	1	3e-24	0.97	ABO36224.1
						hypothetical protein M569_00484 [Genlisea aurea]	77	77	1	4e-24	1	EPS74274.1
206		558, 118, 484	TraesCS5B02G380200.1	1462	447aa	transcription factor PIF1-like [Aegilops tauschii subsp. tauschii]	786	786	1	0	0.86	XP_020181205.1												red light signaling pathway, regulation of photomorphogenesis
						predicted protein [Hordeum vulgare subsp. vulgare]	727	727	1	0	0.81	BAJ93366.1												regulation of seed germination
207		558, 284, 191	TraesCS5B02G380300.1	846	281aa	F-box/LRR-repeat protein At3g48880-like [Aegilops tauschii subsp. tauschii]	527	527	0.99	0	0.96	XP_020182225.1
						F-box/LRR-repeat protein At3g48880 [Setaria italica]	407	407	0.97	3e-146	0.73	XP_004982353.1
208		558, 341, 804	TraesCS5B02G380400.1	1991	373aa	serine/threonine-protein kinase HT1-like [Aegilops tauschii subsp. tauschii]	776	776	1	0	0.99	XP_020182215.1
						predicted protein [Hordeum vulgare subsp. vulgare]	766	766	1	0	0.98	BAJ94876.1
209		558, 405, 049	TraesCS5B02G380500.1	1638	545aa	organic cation/carnitine transporter 7-like [Aegilops tauschii subsp. tauschii]	950	950	0.87	0	0.98	XP_020182217.1
						predicted protein [Hordeum vulgare subsp. vulgare]	902	902	0.87	0	0.94	BAK07186.1
210		558, 417, 547	TraesCS5B02G380600.1	1101	366aa	copper transporter [Triticum aestivum]	732	732	0.98	0	0.99	AGX85879.1
						organic cation/carnitine transporter 7-like isoform X3 [Aegilops tauschii subsp. tauschii]	730	730	1	0	0.98	XP_020182220.1
211		558, 617, 988	TraesCS5B02G380700.1	5886	1520aa	hypothetical protein TRIUR3_28636 [Triticum urartu]	2748	2748	0.97	0	0.93	EMS46576.1
						protein NETWORKED 1A [Brachypodium distachyon]	2133	2133	1	0	0.72	XP_003577773.1
	IWA4103	558, 625, 387
212		558, 686, 377	TraesCS5B02G380800.1	1158	385aa	leucine-rich repeat extensin-like protein 6 [Aegilops tauschii subsp. tauschii]	772	772	1	0	0.99	XP_020182223.1
						Leucine-rich repeat extensin-like protein 6 [Triticum urartu]	772	772	1	0	0.99	EMS66895.1
213		558, 686, 634	TraesCS5B02G380900.1	690	229aa	Os07g0176400 [Oryza sativa Japonica Group]	143	143	0.82	6e-39	0.56	BAT00289.1
						unnamed protein product [Triticum aestivum]	128	128	0.89	4e-33	0.5	SPT16907.1
214		558, 712, 281	TraesCS5B02G381000.1	2265	754aa	pentatricopeptide repeat-containing protein At3g53700, chloroplastic [Aegilops tauschii subsp. tauschii]	1498	1498	1	0	0.96	XP_020154019.1
						pentatricopeptide repeat-containing protein At3g53700, chloroplastic [Brachypodium distachyon]	1276	1276	1	0	0.82	XP_003575883.1
215		558, 870, 075	TraesCS5B02G381100.1	1389	462aa	uncharacterized protein LOC109767899 [Aegilops tauschii subsp. tauschii]	906	906	1	0	0.98	XP_020182212.1
						protein IQ-DOMAIN 14 [Brachypodium distachyon]	674	674	1	0	0.82	XP_003562123.1
216		559, 456, 827	TraesCS5B02G381200.1	1395	464aa	VAN3-binding protein-like [Aegilops tauschii subsp. tauschii]	927	927	1	0	0.99	XP_020182213.1
						predicted protein [Hordeum vulgare subsp. vulgare]	905	905	1	0	0.97	BAK05819.1
217		559, 678, 294	TraesCS5B02G381300.1	297	98aa	guanine nucleotide-binding protein subunit gamma 1-like [Aegilops tauschii subsp. tauschii]	202	202	1	4e-71	0.99	XP_020201522.1
						predicted protein [Hordeum vulgare subsp. vulgare]	166	166	0.84	2e-57	0.95	BAJ90712.1
218		559, 682, 766	TraesCS5B02G381400.1	1563	520aa	pentatricopeptide repeat-containing protein At2g42920, chloroplastic [Aegilops tauschii subsp. tauschii]	968	968	1	0	0.96	XP_020201533.1
						predicted protein [Hordeum vulgare subsp. vulgare]	946	946	1	0	0.95	BAJ90212.1
219		559, 763, 470	TraesCS5B02G381500.1	1518	431aa	CBL-interacting protein kinase 7-like [Aegilops tauschii subsp. tauschii]	865	865	1	0	0.99	XP_020201532.1
						CBL-interacting protein kinase 7 [Triticum aestivum]	857	857	1	0	0.99	AJR22391.1
220		559, 768, 454	TraesCS5B02G381600.1	766	161aa	hypothetical protein BRADI_1g14210v3 [Brachypodium distachyon]	209	209	0.99	2e-72	0.87	KQK14077.1
						CBL-interacting protein kinase 7-like [Aegilops tauschii subsp. tauschii]	206	206	0.63	1e-66	0.99	XP_020201532.1
221		559, 770, 659	TraesCS5B02G381700.1	1212	306aa	protein OSB1, mitochondrial-like [Aegilops tauschii subsp. tauschii]	565	565	1	0	0.95	XP_020201531.1
						predicted protein [Hordeum vulgare subsp. vulgare]	548	548	1	0	0.96	BAK01550.1
222		559, 778, 240	TraesCS5B02G381800.1	639	212aa	auxin-responsive protein IAA12-like [Aegilops tauschii subsp. tauschii]	408	408	1	2e-149	0.95	XP_020201530.1
						Auxin-responsive protein IAA12 [Triticum urartu]	405	405	1	2e-148	0.95	EMS64859.1
223		559, 990, 916	TraesCS5B02G381900.1	762	253aa	auxin-responsive protein IAA30-like [Aegilops tauschii subsp. tauschii]	486	486	1	6e-179	0.96	XP_020201529.1
						predicted protein [Hordeum vulgare subsp. vulgare]	444	444	1	2e-162	0.9	BAJ97201.1
224		559, 994, 057	TraesCS5B02G382000.1	1464	487aa	F-box/LRR-repeat protein 17-like isoform X1 [Aegilops tauschii subsp. tauschii]	878	934	0.95	0	0.99	XP_020201527.1
						predicted protein [Hordeum vulgare subsp. vulgare]	836	836	0.98	0	0.88	BAJ89140.1
225		560, 391, 754	TraesCS5B02G382100.1	1551	516aa	E3 ubiquitin protein ligase DRIP2-like [Aegilops tauschii subsp. tauschii]	910	910	1	0	0.93	XP_020201526.1
						predicted protein [Hordeum vulgare subsp. vulgare]	842	842	0.99	0	0.87	BAJ95713.1
226		560, 441, 166	TraesCS5B02G382200.1	1665	554aa	Os03g0700450 [Oryza sativa Japonica Group]	222	222	0.42	2e-70	0.71	BAS85916.1
227		560, 441, 118	TraesCS5B02G382300.1	2595	864aa	lipoxygenase 2 [Triticum aestivum]	1778	1778	1	0	0.99	ACS34908.1
						putative linoleate 9S-lipoxygenase 3 [Aegilops tauschii subsp. tauschii]	1768	1768	1	0	0.99	XP_020201524.1
228		560, 729, 019	TraesCS5B02G382400.1	2571	856aa	linoleate 9S-lipoxygenase 2-like [Aegilops tauschii subsp. tauschii]	1647	1647	0.98	0	0.93	XP_020179782.1
						predicted protein [Hordeum vulgare subsp. vulgare]	1631	1631	0.98	0	0.92	BAJ91632.1
229		561, 061, 500	TraesCS5B02G382600.1	2586	861aa	linoleate 9S-lipoxygenase 2-like [Aegilops tauschii subsp. tauschii]	1762	1762	1	0	0.98	XP_020179782.1
						predicted protein [Hordeum vulgare subsp. vulgare]	1677	1677	0.98	0	0.95	BAJ91632.1
230		561, 687, 377	TraesCS5B02G382700.1	1428	475aa	protein JINGUBANG-like [Aegilops tauschii subsp. tauschii]	967	967	1	0	0.99	XP_020179784.1
						F-box/WD repeat-containing protein 7 [Triticum urartu]	601	700	1	0	0.94	EMS62946.1
231		561, 692, 255	TraesCS5B02G382800.1	1026	341aa	protein STRICTOSIDINE SYNTHASE-LIKE 10-like [Aegilops tauschii subsp. tauschii]	673	673	0.98	0	0.97	XP_020179792.1
						unnamed protein product [Triticum aestivum]	630	630	0.99	0	0.91	CDM83814.1
232		561, 693, 998	TraesCS5B02G382900.1	516	171aa	cysteine proteinase EP-B 2-like [Aegilops tauschii subsp. tauschii]	196	196	1	1e-65	0.6	XP_020190134.1
						cysteine proteinase precursor [Glycine max]	61.2	61.2	0.36	3e-10	0.48	NP_001237379.1
233		561, 712, 281	TraesCS5B02G383000.1	1020	339aa	protein STRICTOSIDINE SYNTHASE-LIKE 10-like [Aegilops tauschii subsp. tauschii]	671	671	0.99	0	0.97	XP_020179792.1
						unnamed protein product [Triticum aestivum]	628	628	0.99	0	0.91	CDM83814.1
234		562, 046, 594	TraesCS5B02G383100.1	2166	654aa	BTB/POZ domain-containing protein At5g66560-like [Aegilops tauschii subsp. tauschii]	1093	1093	1	0	0.92	XP_020179781.1
						predicted protein [Hordeum vulgare subsp. vulgare]	1056	1056	1	0	0.89	BAK06706.1
235		562, 074, 884	TraesCS5B02G383200.1	504	167aa	Cohesin subunit SA-1 [Triticum urartu]	286	286	1	1e-92	0.78	EMS52298.1
						unnamed protein product [Triticum aestivum]	252	252	1	2e-86	0.79	CDM85627.1
236		562, 118, 513	TraesCS5B02G383300.1	1170	389aa	bisdemethoxycurcumin synthase-like [Aegilops tauschii subsp. tauschii]	666	666	0.94	0	0.9	XP_020179787.1
						bisdemethoxycurcumin synthase-like [Aegilops tauschii subsp. tauschii]	652	652	0.98	0	0.84	XP_020196796.1
237		562, 225, 627	TraesCS5B02G383400.1	1063	294aa	hypothetical protein TRIUR3_02696 [Triticum urartu]	541	541	1	0	0.9	EMS56187.1
						uncharacterized protein LOC109782595 [Aegilops tauschii subsp. tauschii]	528	528	1	0	0.91	XP_020196800.1
238		562, 370, 669	TraesCS5B02G383500.1	519	172aa	uncharacterized protein LOC109782588 [Aegilops tauschii subsp. tauschii]	305	305	1	1e-109	0.95	XP_020196795.1
						HTH-type transcriptional regulator protein ptxE [Dorcoceras hygrometricum]	112	112	0.88	8e-34	0.41	KZV49739.1
239		562, 417, 242	TraesCS5B02G383600.1	698	186aa	dirigent protein 21 [Aegilops tauschii subsp. tauschii]	268	268	0.92	1e-95	0.91	XP_020196794.1
						Disease resistance-responsive (dirigent-like protein) family protein [Zea mays]	151	151	0.85	3e-49	0.61	ONM09009.1
240		562, 488, 515	TraesCS5B02G383700.1	1119	372aa	deoxyhypusine synthase-like [Aegilops tauschii subsp. tauschii]	742	742	1	0	0.97	XP_020196793.1
						deoxyhypusine synthase isoform X2 [Sorghum bicolor]	671	671	0.95	0	0.89	XP_002466487.1
241	5B_RGA_SNP_3A1	562, 791, 598	TraesCS5B02G383800.1	1674	557aa	uncharacterized protein LOC109782593 [Aegilops tauschii subsp. tauschii]	1102	1102	1	0	0.95	XP_020196799.1
						Putative plant disease resistance polyprotein [Oryza sativa Japonica Group]	540	540	0.96	0	0.53	AAM51835.1
242		562, 952, 122	TraesCS5B02G383900.1	1098	365aa	deoxyhypusine synthase [Triticum aestivum]	720	720	0.95	0	0.99	ACP28133.1
						Deoxyhypusine synthase [Triticum urartu]	720	720	0.96	0	0.99	EMS56183.1
243		562, 956, 955	TraesCS5B02G384000.1	2855	787aa	CWF19-like protein 2 [Triticum urartu]	1561	1561	1	0	0.97	EMS56182.1
						CWF19-like protein 2 [Aegilops tauschii subsp. tauschii]	1550	1550	1	0	0.97	XP_020152551.1
244		562, 964, 601	TraesCS5B02G384100.1	1113	370aa	ALA-interacting subunit 5-like [Aegilops tauschii subsp. tauschii]	685	685	0.94	0	0.95	XP_020152549.1
						predicted protein [Hordeum vulgare subsp. vulgare]	644	644	0.94	0	0.92	BAJ96529.1
245	IWA1780	562, 968, 360	TraesCS5B02G384200.1	3788	992aa	vacuolar protein sorting-associated protein 18 homolog [Aegilops tauschii subsp. tauschii]	2043	2043	1	0	0.99	XP_020152547.1
						vacuolar protein sorting-associated protein 18 homolog [Brachypodium distachyon]	1949	1949	1	0	0.94	XP_003571407.1
246	5B_RPP13_5B	563, 118, 805	TraesCS5B02G384300.1	2526	841aa	putative disease resistance RPP13-like protein 3 [Aegilops tauschii subsp. tauschii]	1583	1583	0.91	0	0.95	XP_020179780.1
						putative disease resistance RPP13-like protein 3 isoform X2 [Brachypodium distachyon]	1310	1310	0.92	0	0.79	XP_010237519.1
247		563, 137, 291	TraesCS5B02G384400.1	855	284aa	predicted protein [Hordeum vulgare subsp. vulgare]	546	546	0.98	0	0.96	BAK03579.1
						X-ray repair cross-complementing 4 [Triticum aestivum]	542	542	0.97	0	0.97	AEJ83861.1
248		563, 149, 203	TraesCS5B02G384500.1	1059	282aa	bHLH92 [Triticum aestivum]	560	560	1	0	0.96	AUN50239.1
						transcription factor BHLH148 isoform X2 [Aegilops tauschii subsp. tauschii]	537	537	1	0	0.93	XP_020179775.1
249	5B_WRKY_2A	563, 332, 544	TraesCS5B02G384600.1	1203	400aa	protein WRKY1-like [Aegilops tauschii subsp. tauschii]	780	780	1	0	0.97	XP_020179772.1
						protein WRKY1 [Oryza sativa Japonica Group]	600	600	0.99	0	0.8	XP_015632919.1
250		563, 346, 329	TraesCS5B02G384700.1	537	178aa	Putative invertase inhibitor [Triticum urartu]	83.2	83.2	0.97	1e-16	0.35	EMS66377.1
						pectinesterase inhibitor 8 [Oryza sativa Japonica Group]	73.9	73.9	0.91	4e-13	0.32	XP_015625110.1
251		563, 463, 408	TraesCS5B02G384800.1	1527	508aa	premnaspirodiene oxygenase-like [Aegilops tauschii subsp. tauschii]	1014	1014	1	0	0.97	XP_020179771.1
						predicted protein [Hordeum vulgare subsp. vulgare]	971	971	1	0	0.95	BAJ89686.1
252		563, 542, 870	TraesCS5B02G384900.1	1524	507aa	premnaspirodiene oxygenase-like [Aegilops tauschii subsp. tauschii]	1018	1018	1	0	0.98	XP_020179771.1
						predicted protein [Hordeum vulgare subsp. vulgare]	1009	1009	1	0	0.97	BAJ89686.1
253		563, 605, 624	TraesCS5B02G385000.1	817	143aa	PRA1 family protein E-like [Aegilops tauschii subsp. tauschii]	285	285	1	9e-102	0.99	XP_020179770.1
						PRA1 family protein E-like [Aegilops tauschii subsp. tauschii]	276	276	1	1e-98	0.98	XP_020184355.1
254		564, 478, 554	TraesCS5B02G385100.1	252	83aa	hypothetical protein TRIUR3_29618 [Triticum urartu]	140	140	1	2e-46	0.77	EMS62827.1
						uncharacterized protein LOC109780565 [Aegilops tauschii subsp. tauschii]	140	140	1	5e-46	0.8	XP_020194736.1
255		564, 498, 785	TraesCS5B02G385200.1	471	156aa	unnamed protein product [Triticum aestivum]	321	321	1	5e-114	0.99	CDM85691.1
						hypothetical protein TRIUR3_04212 [Triticum urartu]	251	251	0.87	3e-89	0.94	EMS46861.1
256		564, 988, 305	TraesCS5B02G385300.1	1717	400aa	E3 ubiquitin protein ligase DRIP2-like [Aegilops tauschii subsp. tauschii]	737	737	0.99	0	0.91	XP_020158500.1
						hypothetical protein TRIUR3_08960 [Triticum urartu]	498	498	0.79	2e-176	0.72	EMS48475.1
257		565, 096, 564	TraesCS5B02G385400.1	516	171aa	two-component response regulator ORR41-like [Aegilops tauschii subsp. tauschii]	220	220	1	1e-76	0.71	XP_020158498.1
						Two-component system protein A [Triticum urartu]	200	200	0.98	4e-68	0.69	EMS48476.1
258		565, 098, 462	TraesCS5B02G385500.1	1166	359aa	predicted protein [Hordeum vulgare subsp. vulgare]	496	496	0.99	9e-179	0.65	BAJ92438.1
						BTB/POZ and MATH domain-containing protein 1-like [Aegilops tauschii subsp. tauschii]	494	494	0.99	3e-177	0.67	XP_020158496.1
259		565, 153, 227	TraesCS5B02G385600.1	1077	358aa	BTB/POZ and MATH domain-containing protein 1-like [Aegilops tauschii subsp. tauschii]	520	520	0.99	0	0.7	XP_020158496.1
						predicted protein [Hordeum vulgare subsp. vulgare]	505	505	0.99	0	0.66	BAJ92438.1
260		565, 492, 037	TraesCS5B02G385700.1	1110	369aa	BTB/POZ and MATH domain-containing protein 1-like [Aegilops tauschii subsp. tauschii]	724	724	1	0	0.94	XP_020158496.1
						predicted protein [Hordeum vulgare subsp. vulgare]	545	545	1	0	0.71	BAJ92438.1
261		565, 507, 940	TraesCS5B02G385800.1	813	270aa	BTB/POZ and MATH domain-containing protein 1-like [Aegilops tauschii subsp. tauschii]	410	410	0.99	2e-145	0.74	XP_020158496.1
						predicted protein [Hordeum vulgare subsp. vulgare]	407	407	0.99	4e-145	0.74	BAJ92438.1
262		565, 511, 289	TraesCS5B02G385900.1	1104	367aa	predicted protein [Hordeum vulgare subsp. vulgare]	566	566	1	0	0.75	BAJ92438.1
						BTB/POZ and MATH domain-containing protein 1-like [Aegilops tauschii subsp. tauschii]	540	540	1	0	0.73	XP_020158496.1
263		565, 531, 875	TraesCS5B02G386000.1	1284	427aa	predicted protein [Hordeum vulgare subsp. vulgare]	762	762	0.99	0	0.93	BAJ90045.1
						monooxygenase 2 isoform X2 [Brachypodium distachyon]	633	633	0.98	0	0.78	XP_014750984.1
264		565, 545, 306	TraesCS5B02G386100.1	1110	369aa	predicted protein [Hordeum vulgare subsp. vulgare]	613	613	1	0	0.8	BAJ92438.1
						BTB/POZ and MATH domain-containing protein 1-like [Aegilops tauschii subsp. tauschii]	570	570	1	0	0.74	XP_020158496.1
265		565, 686, 174	TraesCS5B02G386200.1	1104	367aa	predicted protein [Hordeum vulgare subsp. vulgare]	611	611	1	0	0.8	BAJ92438.1
						BTB/POZ and MATH domain-containing protein 1-like [Aegilops tauschii subsp. tauschii]	590	590	1	0	0.78	XP_020158496.1
266		565, 768, 977	TraesCS5B02G386300.1	1167	388aa	magnesium transporter MRS2-I [Aegilops tauschii subsp. tauschii]	770	770	1	0	0.97	XP_020174348.1
						hypothetical protein GQ55_9G090000 [Panicum hallii var. hallii]	673	673	0.95	0	0.93	PUZ37092.1
267		565, 831, 567	TraesCS5B02G386400.1	840	279aa	uncharacterized protein LOC109742007 [Aegilops tauschii subsp. tauschii]	311	311	1	1e-109	0.53	XP_020156683.1
						hypothetical protein BRADI_1g57415v3 [Brachypodium distachyon]	295	295	0.97	3e-103	0.55	KQK20901.1
268		565, 898, 732	TraesCS5B02G386500.1	1161	386aa	PREDICTED: polyubiquitin-like [Camelina sativa]	285	590	0.72	4e-96	0.57	XP_010452435.1
						Ubiquitin family protein [Arabidopsis thaliana]	285	591	0.72	3e-93	0.57	NP_849292.1
269		565, 904, 696	TraesCS5B02G386600.1	840	279aa	uncharacterized protein LOC109742007 [Aegilops tauschii subsp. tauschii]	311	311	1	1e-109	0.53	XP_020156683.1
						L10-interacting MYB domain-containing protein [Glycine max]	55.1	55.1	0.94	2e-07	0.21	XP_003520746.1
270		565, 924, 524	TraesCS5B02G386700.1	2259	752aa	protein transport protein sec23-1 [Aegilops tauschii subsp. tauschii]	1533	1533	1	0	0.99	XP_020200551.1
						predicted protein [Hordeum vulgare subsp. vulgare]	1524	1524	1	0	0.98	BAJ95802.1
271		565, 928, 821	TraesCS5B02G386800.1	1139	234aa	IAA1 protein [Triticum aestivum]	463	463	1	1e-170	0.99	CAE00638.1
						predicted protein [Hordeum vulgare subsp. vulgare]	462	462	1	6e-170	0.99	BAK05607.1
272		566, 043, 067	TraesCS5B02G386900.1	1188	395aa	CAP-Gly domain-containing linker protein 1-like [Aegilops tauschii subsp. tauschii]	581	581	0.87	0	0.85	XP_020178738.1
						predicted protein [Hordeum vulgare subsp. vulgare]	491	491	0.96	2e-174	0.7	BAJ98887.1
273		566, 119, 276	TraesCS5B02G387000.1	2055	684aa	CAP-Gly domain-containing linker protein 1-like [Aegilops tauschii subsp. tauschii]	563	563	0.5	0	0.83	XP_020178738.1
						CAP-Gly domain-containing linker protein 1-like [Aegilops tauschii subsp. tauschii]	502	502	0.45	6e-177	0.84	XP_020198788.1
274		566, 496, 870	TraesCS5B02G387100.1	754	137aa	probable histone H2A variant 3 [Brachypodium distachyon]	270	270	1	2e-97	0.99	XP_003559820.1
						uncharacterized protein LOC100216638 [Zea mays]	269	269	1	4e-97	0.99	NP_001136523.1
275		566, 502, 126	TraesCS5B02G387200.1	468	155aa	calmodulin-like protein 4 [Aegilops tauschii subsp. tauschii]	292	292	1	1e-105	0.94	XP_020178740.1
						calmodulin-like protein 4 [Brachypodium distachyon]	280	280	0.98	1e-100	0.92	XP_003559804.1
276		566, 504, 342	TraesCS5B02G387300.1	1416	471aa	ATP sulfurylase 4, chloroplastic-like [Aegilops tauschii subsp. tauschii]	946	946	1	0	0.99	XP_020178739.1
						ATP sulfurylase [Triticum turgidum subsp. durum]	935	935	1	0	0.98	AGI96999.1
277		566, 670, 084	TraesCS5B02G387400.1	1347	448aa	F-box protein At5g65850-like [Aegilops tauschii subsp. tauschii]	765	765	0.89	0	0.93	XP_020200643.1
						F-box protein At5g65850-like [Aegilops tauschii subsp. tauschii]	424	424	0.81	2e-149	0.62	XP_020200644.1
278		566, 675, 237	TraesCS5B02G387500.1	2883	960aa	uncharacterized protein LOC109786500 [Aegilops tauschii subsp. tauschii]	1934	1934	0.99	0	0.98	XP_020200662.1
						serine/threonine receptor-like cytoplasmic kinase [Bambusa balcooa]	1644	1644	0.98	0	0.84	AFN19672.1
279		566, 684, 076	TraesCS5B02G387600.1	2724	907aa	general transcription factor 3C polypeptide 3 [Aegilops tauschii subsp. tauschii]	1800	1800	1	0	0.97	XP_020200663.1
						General transcription factor 3C polypeptide 3 [Triticum urartu]	1800	1800	1	0	0.96	EMS62723.1
280		566, 687, 116	TraesCS5B02G387700.1	960	255aa	predicted protein [Hordeum vulgare subsp. vulgare]	506	506	1	0	0.98	BAJ94066.1
						stem-specific protein TSJT1-like [Aegilops tauschii subsp. tauschii]	506	506	1	0	0.98	XP_020200664.1
281		566, 962, 960	TraesCS5B02G387800.1	9909	3302aa	protein SPIRRIG [Aegilops tauschii subsp. tauschii]	6751	6751	1	0	0.98	XP_020200660.1
						WD repeat and FYVE domain-containing protein 3 [Triticum urartu]	6617	6617	0.98	0	0.98	EMS46116.1
282		567, 004, 379	TraesCS5B02G387900.1	801	266aa	unnamed protein product [Triticum aestivum]	521	521	1	0	0.94	CDM81236.1
						uncharacterized protein LOC109741663 [Aegilops tauschii subsp. tauschii]	471	471	1	2e-172	0.9	XP_020156327.1
283		567, 018, 067	TraesCS5B02G388000.1	2490	829aa	heavy metal transporting P1B-ATPase 3 [Triticum turgidum subsp. durum]	1654	1654	1	0	0.99	AIA57678.1
						heavy metal transporting P1B-ATPase 3 [Triticum aestivum]	1461	1461	0.99	0	0.95	AIA57682.1
284		567, 019, 558	TraesCS5B02G388100.1	264	87aa	Os07g0233000 [Oryza sativa Japonica Group]	91.7	91.7	0.46	4e-26	0.73	BAT00726.1
						hypothetical protein MA16_Dca009905 [Dendrobium catenatum]	80.9	80.9	0.39	3e-22	0.71	PKU63921.1
285	IWB39412	567, 152, 037	TraesCS5B02G388200.1	828	275aa	predicted protein [Hordeum vulgare subsp. vulgare]	517	517	1	0	0.93	BAK05696.1
						orotidine 5'-phosphate decarboxylase [Arabidopsis thaliana]	282	282	0.72	2e-94	0.67	NP_176415.1
286		567, 154, 970	TraesCS5B02G388300.1	1113	213aa	transmembrane emp24 domain-containing protein p24beta3-like [Aegilops tauschii subsp. tauschii]	446	446	1	1e-164	0.99	XP_020200658.1
						predicted protein [Hordeum vulgare subsp. vulgare]	444	444	1	7e-164	0.99	BAJ97536.1
287		567, 240, 559	TraesCS5B02G388400.1	1458	485aa	Atp1 [Bambusa oldhamii]	937	937	0.99	0	0.96	ABY55213.1
						ATP synthase subunit 1 [Aegilops speltoides]	936	936	0.99	0	0.96	YP_008757384.1
288		567, 268, 129	TraesCS5B02G388500.1	300	99aa	unnamed protein product [Triticum aestivum]	197	197	1	2e-69	0.98	CDM81519.1
						NADH-ubiquinone oxidoreductase chain 6 [Cajanus cajan]	103	103	0.56	7e-31	0.89	KYP77840.1
289		567, 279, 985	TraesCS5B02G388600.1	744	247aa	NADH dehydrogenase subunit 6 [Aegilops speltoides]	485	485	1	8e-179	0.97	YP_008757360.1
						nad6-1 [Triticum aestivum]	449	449	0.98	8e-164	0.92	ADE08099.1
290		567, 580, 915	TraesCS5B02G388700.1	1485	494aa	UDP-glucose flavonoid 3-O-glucosyltransferase 7-like [Aegilops tauschii subsp. tauschii]	970	970	1	0	0.97	XP_020200641.1
						scopoletin glucosyltransferase [Sorghum bicolor]	703	703	0.95	0	0.75	XP_002463890.2
291		567, 774, 465	TraesCS5B02G388800.1	1368	455aa	protein ECERIFERUM 26-like [Aegilops tauschii subsp. tauschii]	871	871	1	0	0.96	XP_020200654.1
						protein ECERIFERUM 26-like [Sorghum bicolor]	661	661	0.98	0	0.76	XP_002463889.1
292		567, 873, 754	TraesCS5B02G388900.1	750	249aa	hypothetical protein TRIUR3_34180 [Triticum urartu]	491	491	1	0	0.99	EMS57375.1
						protein LIFEGUARD 2 [Brachypodium distachyon]	480	480	1	9e-177	0.97	XP_003559738.1
293		568, 176, 351	TraesCS5B02G389000.1	1152	383aa	predicted protein [Hordeum vulgare subsp. vulgare]	778	778	1	0	0.96	BAK01060.1
						serine/threonine-protein kinase HT1-like [Aegilops tauschii subsp. tauschii]	774	774	1	0	0.97	XP_020200653.1
294		568, 183, 674	TraesCS5B02G389100.1	459	152aa	Histone H2B.2 [Triticum urartu]	293	293	0.68	6e-105	0.99	EMS55473.1
						histone H2B.1 [Brachypodium distachyon]	230	230	0.61	7e-80	0.89	XP_003568596.1
295		568, 401, 386	TraesCS5B02G389200.1	1902	569aa	pentatricopeptide repeat-containing protein At3g22670, mitochondrial-like [Aegilops tauschii subsp. tauschii]	1115	1115	1	0	0.96	XP_020200634.1
						pentatricopeptide repeat-containing protein At3g22670, mitochondrial [Brachypodium distachyon]	945	945	0.99	0	0.82	XP_003559432.1
296		568, 404, 151	TraesCS5B02G389300.1	1722	573aa	ATP-dependent RNA helicase SUV3, mitochondrial [Aegilops tauschii subsp. tauschii]	1164	1164	1	0	0.98	XP_020200652.1
						ATP-dependent RNA helicase SUV3, mitochondrial [Brachypodium distachyon]	1069	1069	1	0	0.9	XP_003559433.1
297		568, 420, 459	TraesCS5B02G389400.1	723	240aa	uncharacterized protein LOC109786489 [Aegilops tauschii subsp. tauschii]	404	404	1	8e-147	0.9	XP_020200650.1
						uncharacterized protein LOC109786488 [Aegilops tauschii subsp. tauschii]	363	363	0.9	6e-131	0.86	XP_020200649.1
298		568, 733, 039	TraesCS5B02G389500.1	627	208aa	uncharacterized protein LOC109786488 [Aegilops tauschii subsp. tauschii]	369	369	1	2e-134	0.93	XP_020200649.1
						uncharacterized protein LOC109786489 [Aegilops tauschii subsp. tauschii]	326	326	0.95	7e-117	0.87	XP_020200650.1
299		568, 818, 759	TraesCS5B02G389600.1	1302	433aa	predicted protein [Hordeum vulgare subsp. vulgare]	850	850	1	0	0.97	BAJ91115.1
						tRNA (guanine-N(7)-)-methyltransferase non-catalytic subunit wdr4 [Aegilops tauschii subsp. tauschii]	837	837	1	0	0.96	XP_020200648.1
300		568, 845, 510	TraesCS5B02G389700.1	414	137aa	uncharacterized protein LOC109768777 [Aegilops tauschii subsp. tauschii]	205	205	1	2e-70	0.86	XP_020183088.1
						hypothetical protein TRIUR3_32697 [Triticum urartu]	201	201	1	1e-69	0.84	EMS48994.1
301		569, 103, 732	TraesCS5B02G389800.1	375	124aa	hypothetical protein TRIUR3_32697 [Triticum urartu]	177	177	1	3e-61	0.74	EMS48994.1
						uncharacterized protein LOC109768777 [Aegilops tauschii subsp. tauschii]	178	178	1	7e-61	0.8	XP_020183088.1
302		569, 143, 191	TraesCS5B02G389900.1	393	130aa	hypothetical protein TRIUR3_25897 [Triticum urartu]	205	205	0.94	9e-73	0.84	EMS49715.1
						uncharacterized protein LOC109786486 [Aegilops tauschii subsp. tauschii]	196	196	1	1e-69	0.82	XP_020200647.1
303		569, 224, 371	TraesCS5B02G390000.1	375	124aa	hypothetical protein TRIUR3_32697 [Triticum urartu]	179	179	1	1e-61	0.74	EMS48994.1
						uncharacterized protein LOC109768777 [Aegilops tauschii subsp. tauschii]	179	179	1	3e-61	0.8	XP_020183088.1
304		569, 244, 368	TraesCS5B02G390100.1	393	130aa	hypothetical protein TRIUR3_25897 [Triticum urartu]	204	204	0.94	7e-72	0.85	EMS49715.1
						uncharacterized protein LOC109786486 [Aegilops tauschii subsp. tauschii]	199	199	1	5e-70	0.85	XP_020200647.1
305		569, 544, 366	TraesCS5B02G390200.1	1143	380aa	hypothetical protein BAE44_0004238 [Dichanthelium oligosanthes]	440	440	0.9	2e-155	0.69	OEL34740.1
						C-8 sterol isomerases [Zea mays]	413	413	0.9	3e-145	0.64	ONM09156.1
306		569, 546, 371	TraesCS5B02G390300.1	2403	692aa	uncharacterized protein LOC109737749 [Aegilops tauschii subsp. tauschii]	1414	1414	1	0	0.97	XP_020152468.1
						PREDICTED: protein OBERON 1 [Phoenix dactylifera]	428	428	0.68	4e-145	0.48	XP_008803408.1
307		569, 825, 704	TraesCS5B02G390400.1	924	307aa	uncharacterized protein LOC109778955 [Aegilops tauschii subsp. tauschii]	599	599	1	0	0.94	XP_020193124.1
						choice-of-anchor C domain protein, putative (Protein of unknown function, DUF642) [Arabidopsis thaliana]	320	320	0.97	6e-108	0.56	NP_001329631.1
308		570, 067, 341	TraesCS5B02G390500.1	855	284aa	hypothetical protein TRIUR3_05232 [Triticum urartu]	567	567	1	0	0.99	EMS46185.1
						Mitochondrial biogenesis protein AIM24 [Macleaya cordata]	397	397	1	2e-142	0.67	OVA05438.1
309		570, 070, 986	TraesCS5B02G390600.1	801	266aa	late embryogenesis abundant protein D-34-like [Aegilops tauschii subsp. tauschii]	508	508	1	0	0.98	XP_020193122.1
						late embryogenesis abundant protein D-34-like [Brachypodium distachyon]	376	376	0.99	8e-135	0.76	XP_024313366.1
310		570, 095, 850	TraesCS5B02G390700.1	864	287aa	unnamed protein product [Triticum aestivum]	478	478	0.95	1e-171	0.78	CDM86343.1
						unnamed protein product [Triticum aestivum]	455	455	0.95	3e-165	0.78	SPT19810.1
311		570, 108, 406	TraesCS5B02G390800.1	558	185aa	late embryogenesis abundant protein D-34-like [Aegilops tauschii subsp. tauschii]	249	249	1	2e-87	0.95	XP_020193116.1
						late embryogenesis abundant protein 3 [Brachypodium distachyon]	139	139	0.97	2e-43	0.64	XP_024312445.1
312		570, 151, 785	TraesCS5B02G390900.1	528	175aa	hypothetical protein TRIUR3_05228 [Triticum urartu]	352	352	1	9e-129	0.99	EMS46182.1
						dirigent protein 22-like [Aegilops tauschii subsp. tauschii]	350	350	1	1e-127	0.98	XP_020193121.1
313	5B_Dir_1C	570, 174, 867	TraesCS5B02G391000.1	531	176aa	dirigent protein 22-like [Aegilops tauschii subsp. tauschii]	344	344	1	3e-125	0.95	XP_020193120.1
						disease resistance response protein 206 precursor [Zea mays]	204	204	0.9	3e-70	0.63	NP_001168549.1
314		570, 379, 862	TraesCS5B02G391100.1	597	198aa	ethylene-responsive transcription factor ERF025-like [Aegilops tauschii subsp. tauschii]	309	309	1	1e-110	0.9	XP_020147914.1
						ethylene-responsive transcription factor ERF025-like [Aegilops tauschii subsp. tauschii]	284	284	1	1e-100	0.87	XP_020189782.1
315		570, 571, 062	TraesCS5B02G391200.1	4693	1398aa	uncharacterized protein LOC109755483 [Aegilops tauschii subsp. tauschii]	2578	2578	1	0	0.92	XP_020169977.1
						E3 ubiquitin-protein ligase TRIM33 [Triticum urartu]	1822	2228	0.92	0	0.91	EMS50648.1
316		570, 580, 661	TraesCS5B02G391300.1	818	207aa	photosystem II D1 precursor processing protein PSB27-H2, chloroplastic isoform X1 [Aegilops tauschii subsp. tauschii]	321	321	1	4e-115	0.89	XP_020169984.1
						predicted protein [Hordeum vulgare subsp. vulgare]	273	273	1	1e-95	0.74	BAJ92099.1
317		570, 635, 498	TraesCS5B02G391400.1	4671	1556aa	myosin-12 isoform X4 [Aegilops tauschii subsp. tauschii]	3210	3210	1	0	0.99	XP_020169972.1
						myosin-12 isoform X3 [Aegilops tauschii subsp. tauschii]	3206	3206	1	0	0.98	XP_020169971.1
318		570, 890, 408	TraesCS5B02G391500.1	2568	662aa	YTH domain-containing family protein 3-like [Aegilops tauschii subsp. tauschii]	1338	1338	1	0	0.98	XP_020169974.1
						predicted protein [Hordeum vulgare subsp. vulgare]	1308	1308	1	0	0.96	BAJ84924.1
319		570, 898, 931	TraesCS5B02G391600.1	1515	276aa	short-chain type dehydrogenase/reductase-like [Aegilops tauschii subsp. tauschii]	471	471	1	5e-172	0.95	XP_020169979.1
						NADPH-dependent aldehyde reductase-like protein, chloroplastic [Brachypodium distachyon]	407	407	0.96	7e-147	0.83	XP_003559423.1
320		570, 924, 056	TraesCS5B02G391700.1	1199	258aa	PHD finger protein ING2 [Aegilops tauschii subsp. tauschii]	540	540	1	0	0.99	XP_020169960.1
						PHD finger protein ING2 isoform X2 [Brachypodium distachyon]	466	466	1	5e-171	0.87	XP_003559637.1
321		570, 929, 169	TraesCS5B02G391800.1	1227	408aa	protein NDH-DEPENDENT CYCLIC ELECTRON FLOW 5 [Aegilops tauschii subsp. tauschii]	783	783	1	0	0.96	XP_020169959.1
						predicted protein [Hordeum vulgare subsp. vulgare]	718	718	1	0	0.9	BAJ90824.1
322		570, 930, 921	TraesCS5B02G391900.1	2163	720aa	rust resistance kinase Lr10-like [Aegilops tauschii subsp. tauschii]	1220	1220	0.89	0	0.92	XP_020169980.1
						rust resistance kinase Lr10 isoform X2 [Brachypodium distachyon]	855	855	0.9	0	0.66	XP_010230375.1
323		570, 934, 803	TraesCS5B02G392000.1	2206	651aa	unnamed protein product [Triticum aestivum]	1038	1038	1	0	0.78	SPT20626.1
						rust resistance kinase Lr10-like [Aegilops tauschii subsp. tauschii]	1025	1025	1	0	0.77	XP_020153587.1
324		571, 182, 645	TraesCS5B02G392200.1	1846	562aa	SRSF protein kinase 1-like isoform X2 [Aegilops tauschii subsp. tauschii]	1153	1153	1	0	0.99	XP_020169958.1
						SRSF protein kinase 1-like isoform X1 [Aegilops tauschii subsp. tauschii]	1149	1149	1	0	0.99	XP_020169957.1
325		571, 186, 444	TraesCS5B02G392300.1	1238	264aa	probable NAD(P)H dehydrogenase (quinone) FQR1-like 1 [Aegilops tauschii subsp. tauschii]	425	425	1	2e-154	0.92	XP_020169981.1
						probable NAD(P)H dehydrogenase (quinone) FQR1-like 2 [Brachypodium distachyon]	350	350	0.75	5e-126	0.9	XP_024313357.1
326		571, 187, 800	TraesCS5B02G392400.1	780	186aa	uncharacterized protein LOC101769995 [Setaria italica]	206	206	0.8	5e-71	0.68	XP_004981783.1
						PREDICTED: SRSF protein kinase 2-like [Oryza brachyantha]	169	169	0.7	3e-52	0.64	XP_015690897.1
327		571, 199, 989	TraesCS5B02G392500.1	3052	686aa	uncharacterized protein LOC109755480 [Aegilops tauschii subsp. tauschii]	1199	1199	0.99	0	0.9	XP_020169976.1
						myb-like protein X [Aegilops tauschii subsp. tauschii]	753	1180	0.99	0	0.58	XP_020182314.1
328		571, 230, 961	TraesCS5B02G392600.1	1413	470aa	protein NAR1 [Aegilops tauschii subsp. tauschii]	956	956	1	0	0.99	XP_020169968.1
						Cytosolic Fe-S cluster assembly factor narfl [Triticum urartu]	853	966	1	0	0.99	EMS45520.1
329		571, 321, 733	TraesCS5B02G392700.1	553	119aa	hypothetical protein BRADI_3g60480v3 [Brachypodium distachyon]	86.7	86.7	0.84	3e-19	0.52	PNT69731.1
						mediator of RNA polymerase II transcription subunit 32-like [Dendrobium catenatum]	44.7	44.7	0.47	0.004	0.45	XP_020679523.1
330		571, 461, 032	TraesCS5B02G392800.1	3860	1150aa	DExH-box ATP-dependent RNA helicase DExH3 [Aegilops tauschii subsp. tauschii]	2367	2367	1	0	0.99	XP_020169961.1
						DExH-box ATP-dependent RNA helicase DExH3 [Brachypodium distachyon]	2185	2185	1	0	0.95	XP_010229927.1
331		571, 473, 089	TraesCS5B02G392900.1	1402	272aa	predicted protein [Hordeum vulgare subsp. vulgare]	543	543	1	0	0.99	BAJ90607.1
						binding partner of ACD11 1 [Aegilops tauschii subsp. tauschii]	537	537	1	0	0.98	XP_020169964.1
332		571, 480, 001	TraesCS5B02G393000.1	1509	502aa	scopoletin glucosyltransferase-like [Aegilops tauschii subsp. tauschii]	864	864	0.85	0	0.94	XP_020169967.1
						UDP-glycosyltransferase 73B1-like isoform X1 [Aegilops tauschii subsp. tauschii]	648	648	0.85	0	0.67	XP_020168796.1
333		571, 525, 767	TraesCS5B02G393100.1	1452	483aa	protein NRT1/ PTR FAMILY 4.5-like [Aegilops tauschii subsp. tauschii]	718	718	0.97	0	0.79	XP_020169966.1
						protein NRT1/ PTR FAMILY 4.5-like [Aegilops tauschii subsp. tauschii]	548	548	0.97	0	0.6	XP_020173712.1
334		571, 535, 547	TraesCS5B02G393200.1	1401	466aa	ammonium transporter 3 member 1-like [Aegilops tauschii subsp. tauschii]	918	918	1	0	0.98	XP_020169978.1
						putative ammonium transporter 4 member 1 isoform X2 [Brachypodium distachyon]	843	843	1	0	0.91	XP_003559420.1
335		571, 554, 474	TraesCS5B02G393300.1	1782	593aa	uncharacterized protein LOC109745612 [Aegilops tauschii subsp. tauschii]	1174	1174	1	0	0.93	XP_020160323.1
						Lysosomal beta glucosidase [Triticum urartu]	1163	1163	1	0	0.91	EMS53505.1
336	5B_LRR_4D_SNP	571, 606, 030	TraesCS5B02G393400.1	3387	1128aa	probable LRR receptor-like serine/threonine-protein kinase At3g47570 [Aegilops tauschii subsp. tauschii]	2059	2059	0.97	0	0.94	XP_020160325.1
						probable LRR receptor-like serine/threonine-protein kinase At3g47570 [Brachypodium distachyon]	1506	1506	0.92	0	0.75	XP_024313831.1
337		571, 613, 898	TraesCS5B02G393500.1	1971	656aa	pentatricopeptide repeat-containing protein At5g19020, mitochondrial [Aegilops tauschii subsp. tauschii]	1298	1298	1	0	0.96	XP_020160326.1
						pentatricopeptide repeat-containing protein At5g19020, mitochondrial [Brachypodium distachyon]	1149	1149	1	0	0.85	XP_003567715.1
338		571, 634, 810	TraesCS5B02G393600.1	1650	429aa	hypothetical protein TRIUR3_24818 [Triticum urartu]	491	491	0.57	5e-176	0.94	EMS50013.1
						F-box domain containing protein [Oryza sativa Japonica Group]	254	254	0.98	5e-82	0.37	ABF96036.1
339		571, 637, 800	TraesCS5B02G393700.1	1875	624aa	uncharacterized protein LOC109745611 [Aegilops tauschii subsp. tauschii]	1224	1224	0.99	0	0.94	XP_020160322.1
						beta-D-glucan exohydrolase, isoenzyme ExoII [Hordeum vulgare subsp. vulgare]	1155	1155	0.99	0	0.88	AAC49170.1
340		571, 708, 184	TraesCS5B02G393800.1	1875	624aa	uncharacterized protein LOC109745613 [Aegilops tauschii subsp. tauschii]	1265	1265	1	0	0.97	XP_020160324.1
						beta-D-glucan exohydrolase, isoenzyme ExoII [Hordeum vulgare subsp. vulgare]	1163	1163	1	0	0.88	AAC49170.1
341		571, 717, 130	TraesCS5B02G393900.1	1875	624aa	beta-D-glucan exohydrolase [Triticum aestivum]	1278	1278	1	0	0.99	AAM13694.1
						beta-D-glucan exohydrolase, isoenzyme ExoII [Hordeum vulgare subsp. vulgare]	1257	1257	1	0	0.97	AAC49170.1
342		571, 834, 531	TraesCS5B02G394000.1	1932	643aa	uncharacterized protein LOC109755471 [Aegilops tauschii subsp. tauschii]	1300	1300	1	0	0.98	XP_020169965.1
						Beta-glucosidase BoGH3B [Zea mays]	1010	1010	0.95	0	0.78	PWZ04246.1
343	5B_PiK2_SNP_11_A1	571, 989, 826	TraesCS5B02G394100.1	2274	757aa	disease resistance protein Pik-2 [Oryza sativa Japonica Group]	934	934	0.99	0	0.61	XP_015645884.2
						putative stripe rust resistance protein Yr10 [Oryza sativa Japonica Group]	867	867	0.99	0	0.58	BAC84179.1
344		572, 140, 156	TraesCS5B02G394200.1	1968	655aa	uncharacterized protein LOC109734275 isoform X2 [Aegilops tauschii subsp. tauschii]	1324	1324	1	0	0.98	XP_020149074.1
						beta-D-glucan exohydrolase isoenzyme ExoI [Hordeum vulgare subsp. vulgare]	1258	1258	0.96	0	0.96	AAD23382.1
345		572, 341, 626	TraesCS5B02G394300.1	1917	638aa	uncharacterized protein LOC109734276 [Aegilops tauschii subsp. tauschii]	1268	1268	1	0	0.97	XP_020149078.1
						beta-D-glucan exohydrolase isoenzyme ExoI [Hordeum vulgare subsp. vulgare]	1152	1152	0.96	0	0.9	AAD23382.1
346		572, 350, 893	TraesCS5B02G394400.1	2034	677aa	serine/threonine-protein kinase TOUSLED [Aegilops tauschii subsp. tauschii]	1385	1385	1	0	0.99	XP_020149072.1
						tousled-like protein kinase [Triticum aestivum]	1382	1382	1	0	0.98	AAW31855.1
347		572, 361, 637	TraesCS5B02G394500.1	750	249aa	protein-lysine N-methyltransferase n6amt2 [Aegilops tauschii subsp. tauschii]	412	412	1	2e-149	0.92	XP_020149060.1
						EEF1A lysine methyltransferase 1 [Setaria italica]	360	360	0.96	4e-129	0.76	XP_004981767.2
348		572, 363, 398	TraesCS5B02G394600.1	657	218aa	uncharacterized protein LOC109734260 [Aegilops tauschii subsp. tauschii]	294	294	1	2e-104	0.72	XP_020149059.1
						universal stress protein 9308 [Hordeum vulgare subsp. vulgare]	287	287	1	6e-102	0.74	ADB54817.1
349		572, 378, 743	TraesCS5B02G394700.1	558	185aa	universal stress protein 9308 [Hordeum vulgare subsp. vulgare]	263	263	1	6e-93	0.74	ADB54817.1
						universal stress protein 9308 [Hordeum vulgare subsp. vulgare]	261	261	1	2e-92	0.73	ADB54816.1
350		572, 391, 328	TraesCS5B02G394800.1	1113	370aa	tetratricopeptide repeat protein 4 homolog [Aegilops tauschii subsp. tauschii]	719	719	1	0	0.95	XP_020149071.1
						tetratricopeptide repeat protein 4 homolog [Brachypodium distachyon]	595	595	1	0	0.84	XP_003559526.3
351		572, 403, 032	TraesCS5B02G394900.1	1068	355aa	hypothetical protein BRADI_1g08170v3 [Brachypodium distachyon]	336	336	0.94	6e-116	0.55	KQK13116.2
						hypothetical protein BRADI_5g16453v3 [Brachypodium distachyon]	271	271	0.78	4e-91	0.54	KQJ83715.1
352		572, 517, 423	TraesCS5B02G395000.1	3846	1281aa	kinesin-like protein KIN-12G isoform X1 [Aegilops tauschii subsp. tauschii]	2578	2578	0.94	0	0.98	XP_020149069.1
						kinesin-like protein KIN-12G isoform X2 [Aegilops tauschii subsp. tauschii]	2241	2241	0.83	0	0.98	XP_020149070.1
353		572, 546, 647	TraesCS5B02G395100.1	1200	399aa	predicted protein [Hordeum vulgare subsp. vulgare]	794	794	1	0	0.96	BAJ91613.1
						protein STRICTOSIDINE SYNTHASE-LIKE 3-like [Aegilops tauschii subsp. tauschii]	793	793	0.99	0	0.97	XP_020149067.1
354		572, 591, 446	TraesCS5B02G395200.1	1623	540aa	Transcriptional adapter ADA2 [Triticum urartu]	1094	1094	1	0	0.94	EMS62919.1
						transcriptional adapter ADA2 [Aegilops tauschii subsp. tauschii]	1093	1093	1	0	0.94	XP_020149065.1
355		572, 600, 506	TraesCS5B02G395300.1	1077	358aa	uncharacterized protein LOC109734258 [Aegilops tauschii subsp. tauschii]	578	578	0.94	0	0.94	XP_020149057.1
						actin cytoskeleton-regulatory complex protein PAN1 [Setaria italica]	404	404	0.9	4e-142	0.7	XP_004981758.1
356		572, 854, 836	TraesCS5B02G395400.1	486	161aa	HMG-Y-related protein A-like [Aegilops tauschii subsp. tauschii]	297	297	1	7e-107	0.95	XP_020149064.1
						HMG-Y-related protein A [Zea mays]	194	194	0.98	7e-66	0.64	PWZ25382.1
357		572, 901, 627	TraesCS5B02G395500.1	489	162aa	probable glucan endo-1,3-beta-glucosidase A6 [Aegilops tauschii subsp. tauschii]	330	330	1	2e-115	0.96	XP_020165578.1
						probable glucan endo-1,3-beta-glucosidase A6 [Brachypodium distachyon]	278	278	1	2e-95	0.81	XP_003581305.1
358		572, 944, 574	TraesCS5B02G395600.1	414	137aa	glucan endo-1,3-beta-glucosidase 1-like [Aegilops tauschii subsp. tauschii]	275	275	1	4e-99	0.94	XP_020165554.1
						PREDICTED: glucan endo-1,3-beta-glucosidase 1 [Oryza brachyantha]	221	221	1	8e-78	0.77	XP_006650596.1
359		572, 946, 953	TraesCS5B02G395700.1	4152	1383aa	protein TORNADO 1 [Aegilops tauschii subsp. tauschii]	2812	2812	1	0	0.98	XP_020165528.1
						protein TORNADO 1 isoform X1 [Brachypodium distachyon]	2510	2510	1	0	0.87	XP_010229829.1
360		572, 951, 881	TraesCS5B02G395800.1	2259	752aa	oligopeptide transporter 3 [Aegilops tauschii subsp. tauschii]	1512	1512	1	0	0.99	XP_020165546.1
						oligopeptide transporter 3 [Brachypodium distachyon]	1431	1431	1	0	0.94	XP_014752433.1
361		573, 121, 797	TraesCS5B02G396000.1	465	154aa	unnamed protein product [Triticum aestivum]	252	252	0.92	4e-87	0.83	CDM85691.1
						C-5 cytosine-specific DNA methylase [Colletotrichum higginsianum IMI 349063]	27.3	27.3	0.2	0.044	0.41	XP_018157144.1
362	5B_Pi_21_1A	573, 141, 851	TraesCS5B02G396100.1	720	239aa	protein PYRICULARIA ORYZAE RESISTANCE 21-like [Aegilops tauschii subsp. tauschii]	390	390	1	2e-141	0.93	XP_020165567.1
						protein PYRICULARIA ORYZAE RESISTANCE 21 [Brachypodium distachyon]	140	140	0.31	1e-43	0.91	XP_003559465.1
363		573, 216, 965	TraesCS5B02G396200.1	3459	1152aa	phytochrome C [Triticum aestivum]	2194	2194	0.92	0	0.99	AAU06214.1
						phytochrome C [Triticum turgidum subsp. durum]	2193	2193	0.92	0	0.99	AIC83441.1
364		573, 221, 684	TraesCS5B02G396300.1	1161	386aa	meiotic recombination protein SPO11-1 [Aegilops tauschii subsp. tauschii]	785	785	1	0	0.99	XP_020158624.1
						meiotic recombination protein SPO11-1 isoform X1 [Brachypodium distachyon]	703	703	1	0	0.88	XP_003559449.1
365		573, 226, 065	TraesCS5B02G396400.1	1167	388aa	Calcium-activated outward-rectifying potassium channel 1 [Triticum urartu]	706	706	0.89	0	0.99	EMS54132.1
						two pore potassium channel a [Aegilops tauschii subsp. tauschii]	702	702	0.89	0	0.98	XP_020158595.1
366		573, 494, 640	TraesCS5B02G396500.1	1764	587aa	uncharacterized protein LOC109743918 [Aegilops tauschii subsp. tauschii]	996	996	0.89	0	0.93	XP_020158597.1
						dentin sialophosphoprotein [Sorghum bicolor]	367	367	0.88	9e-121	0.48	XP_002466438.1
367	VrnB1	573, 802, 883	TraesCS5B02G396600.1	735	244aa	vernalization protein [Triticum aestivum] (vrn-B1)	496	496	1	0	0.99	AMC38496.1
						MADS-box transcription factor 14-like [Aegilops tauschii subsp. tauschii]	495	495	1	0	0.99	XP_020198021.1
368		574, 055, 477	TraesCS5B02G396700.1	711	236aa	MADS-box transcriptional factor [Triticum monococcum]	463	463	1	2e-170	0.95	AAO85374.1
						MADS-box transcription factor 34-like [Aegilops tauschii subsp. tauschii]	461	461	1	1e-169	0.96	XP_020200413.1
369		574, 671, 609	TraesCS5B02G396800.1	808	135aa	cytochrome b5 [Aegilops tauschii subsp. tauschii]	263	263	1	4e-94	0.95	XP_020191624.1
						CYB5 [Triticum aestivum]	262	262	1	5e-94	0.95	AGC26410.1
370		574, 675, 118	TraesCS5B02G396900.1	1374	457aa	COBRA-like protein 3 [Aegilops tauschii subsp. tauschii]	951	951	1	0	0.99	XP_020191623.1
						phytochelatin synthetase [Triticum aestivum]	935	935	1	0	0.99	AAR14311.1
371		574, 718, 522	TraesCS5B02G397000.1	660	219aa	predicted protein [Hordeum vulgare subsp. vulgare]	348	348	1	6e-122	0.83	BAJ86473.1
						COBRA-like protein 3 [Aegilops tauschii subsp. tauschii]	347	347	1	1e-121	0.83	XP_020191623.1
372		574, 903, 996	TraesCS5B02G397100.1	1568	322aa	putative mitochondrial carrier protein [Triticum monococcum]	660	660	1	0	0.99	AAL74183.1
						solute carrier family 25 member 44 [Aegilops tauschii subsp. tauschii]	659	659	1	0	0.99	XP_020191743.1
373		574, 909, 069	TraesCS5B02G397200.1	1281	426aa	putative cleavage stimulation factor subunit 1 [Triticum monococcum]	858	858	1	0	0.97	AAL74184.1
						cleavage stimulation factor subunit 50 [Aegilops tauschii subsp. tauschii]	844	844	1	0	0.96	XP_020191742.1
374		574, 952, 105	TraesCS5B02G397300.1	2577	858aa	putative serine/threonine kinase [Triticum monococcum]	1674	1674	0.96	0	0.99	AAL74185.1
						putative serine/threonine kinase [Hordeum vulgare subsp. vulgare]	1634	1634	0.96	0	0.96	AAG49001.1
375		575, 036, 469	TraesCS5B02G397400.1	264	87aa	unnamed protein product [Triticum aestivum]	150	150	0.97	8e-52	0.8	SPT20029.1
						unnamed protein product [Triticum aestivum]	149	149	0.97	3e-51	0.82	SPT15695.1
376		575, 049, 759	TraesCS5B02G397500.1	1935	644aa	putative ABC transporter [Hordeum vulgare subsp. vulgare]	1308	1308	1	0	0.99	AAG49002.1
						putative ABC transporter [Triticum monococcum]	1303	1303	1	0	0.99	AAL74186.1
377		575, 057, 995	TraesCS5B02G397600.1	1962	653aa	ABC transporter B family member 25 B1-2 [Triticum turgidum subsp. durum]	1303	1303	1	0	0.98	AIE39901.1
						ABC transporter B family member 25 isoform X1 [Aegilops tauschii subsp. tauschii]	1277	1277	1	0	0.96	XP_020190135.1
378		575, 068, 454	TraesCS5B02G397700.1	624	207aa	cysteine proteinase EP-B 2-like [Aegilops tauschii subsp. tauschii]	407	407	1	9e-149	0.97	XP_020190134.1
						Cysteine proteinases superfamily protein [Arabidopsis thaliana]	63.2	63.2	0.3	2e-10	0.43	NP_566901.1
379		575, 252, 938	TraesCS5B02G397800.1	621	206aa	60S ribosomal protein L13a-4 [Aegilops tauschii subsp. tauschii]	417	417	1	3e-153	0.99	XP_020152626.1
						60S ribosomal protein L13a-4 [Brachypodium distachyon]	408	408	1	1e-149	0.97	XP_003559332.1
380		575, 518, 928	TraesCS5B02G397900.1	3054	1017aa	LRR receptor-like serine/threonine-protein kinase RPK2 [Aegilops tauschii subsp. tauschii]	1964	1964	1	0	0.96	XP_020199647.1
						LRR receptor-like serine/threonine-protein kinase RPK2 [Triticum urartu]	1731	1943	0.91	0	0.97	EMS50838.1
381		575, 629, 529	TraesCS5B02G398000.1	944	164aa	major pollen allergen Ole e 10-like isoform X1 [Aegilops tauschii subsp. tauschii]	259	259	1	1e-92	0.94	XP_020199645.1
						PLASMODESMATA CALLOSE-BINDING PROTEIN 3-like isoform X2 [Aegilops tauschii subsp. tauschii]	253	253	1	2e-90	0.93	XP_020199646.1
382		575, 779, 784	TraesCS5B02G398100.1	1100	304aa	transmembrane protein adipocyte-associated 1 homolog [Aegilops tauschii subsp. tauschii]	605	605	1	0	0.97	XP_020200175.1
						predicted protein [Hordeum vulgare subsp. vulgare]	593	593	1	0	0.96	BAK01980.1
383		575, 965, 164	TraesCS5B02G398200.1	4965	1654aa	hypothetical protein TRIUR3_04166 [Triticum urartu]	2766	2766	1	0	0.84	EMS51458.1
						uncharacterized protein LOC109785996 isoform X1 [Aegilops tauschii subsp. tauschii]	1803	4380	1	0	0.81	XP_020200169.1
384		575, 973, 145	TraesCS5B02G398300.1	336	111aa	protein Asterix [Brachypodium distachyon]	198	198	0.99	2e-69	0.89	XP_003559302.1
						protein Asterix [Aegilops tauschii subsp. tauschii]	198	198	0.86	2e-69	0.98	XP_020200168.1
385		576, 053, 825	TraesCS5B02G398400.1	1386	461aa	uncharacterized protein LOC109785999 [Aegilops tauschii subsp. tauschii]	877	1466	0.85	0	0.94	XP_020200176.1
						UDP-glycosyltransferase 83A1-like [Aegilops tauschii subsp. tauschii]	806	1355	0.85	0	0.87	XP_020200167.1
386		576, 160, 597	TraesCS5B02G398500.1	1676	455aa	uncharacterized protein LOC109785999 [Aegilops tauschii subsp. tauschii]	914	1493	1	0	0.97	XP_020200176.1
						UDP-glycosyltransferase 83A1-like [Aegilops tauschii subsp. tauschii]	803	1341	0.99	0	0.87	XP_020200167.1
387		576, 213, 366	TraesCS5B02G398600.1	1392	463aa	uncharacterized protein LOC109785999 [Aegilops tauschii subsp. tauschii]	860	1443	1	0	0.9	XP_020200176.1
						UDP-glycosyltransferase 83A1-like [Aegilops tauschii subsp. tauschii]	752	1326	1	0	0.86	XP_020200167.1
388		576, 221, 459	TraesCS5B02G398700.1	492	163aa	UDP-glycosyltransferase 83A1-like [Aegilops tauschii subsp. tauschii]	282	422	0.93	7e-93	0.93	XP_020200167.1
						UDP-glycosyltransferase 83A1-like [Aegilops tauschii subsp. tauschii]	207	207	0.93	1e-67	0.72	XP_020159810.1
389		576, 225, 254	TraesCS5B02G398800.1	1494	497aa	UDP-glycosyltransferase 83A1-like [Aegilops tauschii subsp. tauschii]	855	1381	0.91	0	0.94	XP_020200167.1
						predicted protein [Hordeum vulgare subsp. vulgare]	826	826	0.91	0	0.88	BAJ90186.1
390		576, 242, 874	TraesCS5B02G398900.1	1371	456aa	UDP-glycosyltransferase 83A1-like [Aegilops tauschii subsp. tauschii]	911	911	1	0	0.97	XP_020200165.1
						UDP-glycosyltransferase 83A1 [Brachypodium distachyon]	727	727	1	0	0.77	XP_024313640.1
391		576, 251, 845	TraesCS5B02G399000.1	531	176aa	predicted protein [Hordeum vulgare subsp. vulgare]	320	320	0.97	7e-113	0.87	BAJ88861.1
						GDSL esterase/lipase At3g48460 [Aegilops tauschii subsp. tauschii]	315	315	0.98	5e-111	0.8	XP_020181414.1
392		576, 256, 448	TraesCS5B02G399100.1	1371	456aa	UDP-glycosyltransferase 83A1-like [Aegilops tauschii subsp. tauschii]	886	886	1	0	0.94	XP_020159810.1
						UDP-glycosyltransferase 83A1 [Brachypodium distachyon]	800	800	1	0	0.84	XP_024313680.1
393		576, 259, 768	TraesCS5B02G399200.1	1371	456aa	UDP-glycosyltransferase 83A1-like [Aegilops tauschii subsp. tauschii]	888	888	0.86	0	0.95	XP_020159808.1
						UDP-glycosyltransferase 83A1 [Triticum urartu]	847	1222	0.85	0	0.94	EMS60087.1
394		576, 502, 420	TraesCS5B02G399300.1	378	125aa	hypothetical protein TRIUR3_28489 [Triticum urartu]	222	222	0.96	9e-72	0.91	EMS47683.1
						hypothetical protein TRIUR3_24597 [Triticum urartu]	187	187	0.93	2e-64	0.84	EMS49539.1
395		576, 523, 543	TraesCS5B02G399400.1	477	158aa	hypothetical protein TRIUR3_16762 [Triticum urartu]	218	218	0.93	2e-75	0.89	EMS50582.1
						PLASMODESMATA CALLOSE-BINDING PROTEIN 3-like isoform X2 [Aegilops tauschii subsp. tauschii]	210	210	0.95	2e-72	0.87	XP_020199646.1
396		576, 916, 298	TraesCS5B02G399500.1	1377	458aa	UDP-glycosyltransferase 83A1-like [Aegilops tauschii subsp. tauschii]	850	850	0.96	0	0.95	XP_020159812.1
						UDP-glycosyltransferase 83A1-like [Aegilops tauschii subsp. tauschii]	712	712	0.97	0	0.8	XP_020159811.1
397		577, 212, 836	TraesCS5B02G399700.1	1416	471aa	UDP-glycosyltransferase 83A1-like [Aegilops tauschii subsp. tauschii]	832	832	0.95	0	0.92	XP_020159811.1
						UDP-glycosyltransferase 83A1-like [Aegilops tauschii subsp. tauschii]	714	714	0.95	0	0.8	XP_020159812.1
398		577, 226, 107	TraesCS5B02G399800.1	1443	480aa	UDP-glucose 6-dehydrogenase 4-like [Aegilops tauschii subsp. tauschii]	986	986	1	0	0.99	XP_020173165.1
						UDP-glucose 6-dehydrogenase 4 [Brachypodium distachyon]	973	973	1	0	0.98	XP_003559248.1
399		577, 239, 440	TraesCS5B02G399900.1	936	311aa	predicted protein [Hordeum vulgare subsp. vulgare]	538	538	1	0	0.89	BAK01500.1
						probable WRKY transcription factor 57 [Aegilops tauschii subsp. tauschii]	524	524	1	0	0.93	XP_020173159.1
400		577, 301, 899	TraesCS5B02G400000.1	2916	971aa	alpha-1,4 glucan phosphorylase L isozyme, chloroplastic/amyloplastic [Aegilops tauschii subsp. tauschii]	1967	1967	1	0	0.98	XP_020173151.1
						plastidic starch phosphorylase [Hordeum vulgare]	1945	1945	1	0	0.96	AFP19106.1
401		577, 342, 391	TraesCS5B02G400100.1	2106	701aa	cyclic nucleotide-gated ion channel 2 [Aegilops tauschii subsp. tauschii]	1416	1416	1	0	0.96	XP_020173160.1
						cyclic nucleotide-gated ion channel 2 isoform X2 [Brachypodium distachyon]	1276	1276	0.99	0	0.88	XP_010229618.1
402		577, 352, 931	TraesCS5B02G400200.1	1470	489aa	beta-glucosidase 2-like [Aegilops tauschii subsp. tauschii]	794	794	0.98	0	0.78	XP_020150991.1
						beta-glucosidase 5-like [Aegilops tauschii subsp. tauschii]	790	790	0.98	0	0.76	XP_020150989.1
403		577, 369, 999	TraesCS5B02G400300.1	979	245aa	26S proteasome non-ATPase regulatory subunit 10 [Aegilops tauschii subsp. tauschii]	421	421	1	6e-153	0.96	XP_020173152.1
						26S proteasome non-ATPase regulatory subunit 10 [Brachypodium distachyon]	413	413	1	4e-150	0.87	XP_003559190.1
404		577, 374, 329	TraesCS5B02G400400.1	498	165aa	lamin-like protein [Aegilops tauschii subsp. tauschii]	337	337	1	4e-123	0.99	XP_020173153.1
						lamin-like protein [Brachypodium distachyon]	212	212	0.89	2e-73	0.89	XP_003559184.1
405		577, 515, 320	TraesCS5B02G400500.1	1578	525aa	uncharacterized protein C630.12 [Aegilops tauschii subsp. tauschii]	998	998	1	0	0.95	XP_020173157.1
						Calcineurin-like metallo-phosphoesterase superfamily protein [Zea mays]	727	727	1	0	0.73	AQL05959.1
406		577, 523, 806	TraesCS5B02G400600.1	869	188aa	Early nodulin-like protein 1 [Triticum urartu]	325	325	0.86	3e-118	0.96	EMS63867.1
						blue copper protein-like [Aegilops tauschii subsp. tauschii]	177	177	0.92	7e-60	0.62	XP_020173173.1
407		577, 530, 341	TraesCS5B02G400700.1	552	183aa	blue copper protein-like [Aegilops tauschii subsp. tauschii]	317	317	0.7	1e-112	0.92	XP_020173173.1
						lamin-like protein [Glycine max]	61.6	61.6	0.48	2e-10	0.31	XP_003554690.1
408		577, 659, 498	TraesCS5B02G400800.1	768	255aa	E3 ubiquitin-protein ligase EL5-like [Aegilops tauschii subsp. tauschii]	352	352	1	3e-125	0.93	XP_020173168.1
						E3 ubiquitin-protein ligase EL5 [Setaria italica]	249	249	0.91	1e-84	0.73	XP_004984095.1
409		577, 692, 783	TraesCS5B02G400900.1	2865	954aa	kinesin-like protein KIN-7A [Aegilops tauschii subsp. tauschii]	1962	1962	1	0	0.99	XP_020173167.1
						Kinesin-related protein 4 [Triticum urartu]	1931	1931	1	0	0.98	EMS62599.1
410		577, 850, 656	TraesCS5B02G401000.1	2941	932aa	disease resistance protein RPM1-like [Aegilops tauschii subsp. tauschii]	1800	1800	0.99	0	0.94	XP_020147463.1
						disease resistance protein RPM1-like [Aegilops tauschii subsp. tauschii]	1784	1784	0.99	0	0.93	XP_020147461.1
411		577, 940, 612	TraesCS5B02G401100.1	2997	887aa	disease resistance protein RPM1-like [Aegilops tauschii subsp. tauschii]	1744	1744	1	0	0.96	XP_020147464.1
						disease resistance protein RPM1-like [Aegilops tauschii subsp. tauschii]	1212	1212	0.71	0	0.92	XP_020147462.1
412		577, 946, 679	TraesCS5B02G401200.1	2409	802aa	uncharacterized protein LOC109772735 isoform X1 [Aegilops tauschii subsp. tauschii]	1464	1464	0.96	0	0.92	XP_020187022.1
						probable serine/threonine-protein kinase DDB_G0267686 isoform X2 [Brachypodium distachyon]	1166	1166	0.89	0	0.77	XP_010235537.1
413		578, 082, 147	TraesCS5B02G401300.1	3501	940aa	uncharacterized protein LOC109772736 [Aegilops tauschii subsp. tauschii]	1732	1732	1	0	0.94	XP_020187025.1
						T-box transcription factor, putative (DUF863) [Arabidopsis thaliana]	116	172	0.3	4e-25	0.32	NP_564962.1
414		578, 362, 777	TraesCS5B02G401400.1	2754	917aa	uncharacterized protein LOC109777830 isoform X2 [Aegilops tauschii subsp. tauschii]	1814	1814	1	0	0.96	XP_020191987.1
						T-box transcription factor, putative (DUF863) [Arabidopsis thaliana]	112	154	0.4	5e-24	0.36	NP_564962.1
415		578, 450, 268	TraesCS5B02G401500.1	801	266aa	uncharacterized protein LOC109741663 [Aegilops tauschii subsp. tauschii]	478	478	1	5e-175	0.91	XP_020156327.1
						endonuclease 8-like 3 [Mus musculus]	43.1	43.1	0.19	0.002	0.36	NP_666320.1
416		578, 529, 609	TraesCS5B02G401600.1	969	322aa	mitotic checkpoint protein BUB3.3 [Aegilops tauschii subsp. tauschii]	652	652	1	0	0.98	XP_020197515.1
						mitotic checkpoint protein BUB3.3 [Brachypodium distachyon]	499	499	1	0	0.76	XP_003559161.1
417		578, 535, 208	TraesCS5B02G401700.1	1203	400aa	uncharacterized protein LOC109783314 [Aegilops tauschii subsp. tauschii]	820	820	1	0	0.98	XP_020197514.1
						OsWRKY4 family protein [Zea mays]	610	610	1	0	0.77	AQK62734.1
418		578, 539, 638	TraesCS5B02G401800.1	1266	421aa	probable WRKY transcription factor 58 [Aegilops tauschii subsp. tauschii]	709	709	1	0	0.91	XP_020197516.1
						predicted protein [Hordeum vulgare subsp. vulgare]	698	698	1	0	0.92	BAJ95006.1
419		578, 589, 824	TraesCS5B02G401900.1	1760	517aa	uncharacterized protein LOC109779905 [Aegilops tauschii subsp. tauschii]	1051	1051	1	0	0.98	XP_020194101.1
						protein ENHANCED DISEASE RESISTANCE 2 [Glycine max]	399	456	0.94	3e-134	0.64	XP_014627871.1
420		578, 600, 485	TraesCS5B02G402000.1	1554	517aa	origin of replication complex subunit 1 [Aegilops tauschii subsp. tauschii]	1003	1003	1	0	0.97	XP_020194090.1
						origin of replication complex subunit 1 isoform X1 [Panicum hallii]	815	815	1	0	0.82	XP_025794175.1
421	5B_RPK_2A	578, 605, 681	TraesCS5B02G402100.1	2547	848aa	probable receptor-like protein kinase At5g61350 [Aegilops tauschii subsp. tauschii]	1709	1709	1	0	0.98	XP_020194102.1
						probable receptor-like protein kinase At5g61350 [Brachypodium distachyon]	1563	1563	1	0	0.9	XP_010229562.1
422		578, 708, 696	TraesCS5B02G402200.1	837	278aa	transcription factor bHLH113-like [Aegilops tauschii subsp. tauschii]	413	413	0.79	2e-147	0.88	XP_020194103.1
						PREDICTED: transcription factor bHLH110-like [Oryza brachyantha]	315	315	0.79	7e-109	0.66	XP_015690492.1
423		578, 814, 867	TraesCS5B02G402300.1	1080	359aa	GDSL esterase/lipase At4g10955-like [Aegilops tauschii subsp. tauschii]	619	619	0.99	0	0.88	XP_020194095.1
						GDSL esterase/lipase At4g10955-like [Aegilops tauschii subsp. tauschii]	425	425	0.98	5e-152	0.63	XP_020194092.1
424		579, 039, 888	TraesCS5B02G402400.1	1149	382aa	putative serpin-Z8 [Aegilops tauschii subsp. tauschii]	622	622	1	0	0.86	XP_020194096.1
						putative serpin-Z8 [Aegilops tauschii subsp. tauschii]	471	471	0.96	9e-169	0.69	XP_020178788.1
425		579, 078, 887	TraesCS5B02G402500.1	1222	332aa	GDSL esterase/lipase At4g10955-like [Aegilops tauschii subsp. tauschii]	354	354	0.98	2e-124	0.57	XP_020194092.1
						GDSL esterase/lipase At4g10955-like [Aegilops tauschii subsp. tauschii]	320	320	0.99	5e-111	0.52	XP_020194095.1
426		579, 383, 049	TraesCS5B02G402600.1	1140	379aa	GDSL esterase/lipase At4g10955-like [Aegilops tauschii subsp. tauschii]	379	379	0.95	4e-132	0.56	XP_020194097.1
						GDSL esterase/lipase At4g10955-like [Aegilops tauschii subsp. tauschii]	285	285	0.94	2e-95	0.46	XP_020183869.1
427		579, 405, 106	TraesCS5B02G402700.1	1557	518aa	isoflavone 2'-hydroxylase-like [Aegilops tauschii subsp. tauschii]	903	903	1	0	0.94	XP_020194099.1
						cytochrome P450 CYP81A4 [Zea mays]	733	733	0.94	0	0.74	ACG45546.1
428		579, 520, 091	TraesCS5B02G402800.1	1739	517aa	isoflavone 2'-hydroxylase-like [Aegilops tauschii subsp. tauschii]	969	969	1	0	0.95	XP_020194105.1
						predicted protein [Hordeum vulgare subsp. vulgare]	948	948	1	0	0.93	BAK00283.1
429		579, 590, 858	TraesCS5B02G402900.1	1792	516aa	isoflavone 2'-hydroxylase-like [Aegilops tauschii subsp. tauschii]	1024	1024	1	0	0.97	XP_020194106.1
						cytochrome P450 [Triticum aestivum]	959	959	1	0	0.95	AHZ63729.1
430		579, 807, 347	TraesCS5B02G403000.1	1899	516aa	isoflavone 2'-hydroxylase-like [Aegilops tauschii subsp. tauschii]	973	973	1	0	0.95	XP_020194106.1
						predicted protein [Hordeum vulgare subsp. vulgare]	973	973	1	0	0.94	BAJ94385.1
431		580, 073, 175	TraesCS5B02G403100.1	1623	540aa	isoflavone 2'-hydroxylase-like [Aegilops tauschii subsp. tauschii]	1019	1019	0.96	0	0.96	XP_020158164.1
						cytochrome P450 [Triticum aestivum]	955	955	0.95	0	0.94	AHZ63729.1
432		580, 076, 389	TraesCS5B02G403200.1	918	305aa	TIP41-like protein [Aegilops tauschii subsp. tauschii]	580	580	0.99	0	0.94	XP_020158165.1
						TIP41-like protein isoform X1 [Brachypodium distachyon]	523	523	0.99	0	0.84	XP_003559140.1
433	5B_SerThr_4C_SNP	580, 082, 411	TraesCS5B02G403300.1	2313	770aa	Serine/threonine-protein kinase CTR1 [Triticum urartu]	1562	1562	1	0	0.97	EMS47696.1
						serine/threonine-protein kinase CTR1-like [Aegilops tauschii subsp. tauschii]	1540	1540	1	0	0.96	XP_020158162.1
434		580, 100, 440	TraesCS5B02G403400.1	1417	374aa	uncharacterized protein LOC109743487 [Aegilops tauschii subsp. tauschii]	758	758	1	0	0.99	XP_020158169.1
						aspartate-semialdehyde dehydrogenase [Zea mays]	632	632	1	0	0.87	ACG41594.1
435		580, 115, 344	TraesCS5B02G403500.1	285	94aa	peamaclein-like [Aegilops tauschii subsp. tauschii]	186	186	0.56	5e-65	0.97	XP_020158161.1
						gibberellin-regulated protein 2 precursor [Zea mays]	132	132	0.43	6e-44	0.87	ACG36191.1
436		580, 124, 316	TraesCS5B02G403600.1	612	98aa	peamaclein-like [Aegilops tauschii subsp. tauschii]	191	191	1	3e-67	0.98	XP_020158160.1
						peamaclein [Sorghum bicolor]	142	142	0.74	8e-48	0.93	XP_002463849.1
437	5B_Chi_1A_SNP_2	580, 164, 908	TraesCS5B02G403700.1	952	246aa	chitinase 8-like [Aegilops tauschii subsp. tauschii]	421	421	0.9	4e-153	0.9	XP_020158159.1
						chitinase [Leymus chinensis]	384	384	0.9	1e-138	0.8	ACV20870.1
438		580, 279, 621	TraesCS5B02G403800.1	1251	416aa	GDSL esterase/lipase At5g22810-like [Aegilops tauschii subsp. tauschii]	708	708	1	0	0.87	XP_020158167.1
						GDSL esterase/lipase At5g55050-like [Aegilops tauschii subsp. tauschii]	565	565	1	0	0.7	XP_020146745.1
439		580, 288, 616	TraesCS5B02G403900.1	423	140aa	protein TRI1-like [Aegilops tauschii subsp. tauschii]	262	262	1	8e-94	0.96	XP_020158173.1
						zinc finger CCCH domain-containing protein 44-like [Manihot esculenta]	153	153	0.97	7e-51	0.54	XP_021624752.1
440		580, 364, 143	TraesCS5B02G404000.1	1119	372aa	probable protein phosphatase 2C 34 [Aegilops tauschii subsp. tauschii]	755	755	1	0	0.99	XP_020158158.1
						probable protein phosphatase 2C 34 isoform X1 [Brachypodium distachyon]	705	705	1	0	0.9	XP_003559104.1
441		580, 371, 502	TraesCS5B02G404100.1	1146	381aa	protein arginine N-methyltransferase 2 [Aegilops tauschii subsp. tauschii]	669	669	1	0	0.88	XP_020158174.1
						protein arginine N-methyltransferase 2 [Brachypodium distachyon]	606	606	1	0	0.78	XP_003559096.1
442	5B_PerOX_SNP_1.1	580, 426, 221	TraesCS5B02G404200.1	984	327aa	peroxidase 57-like [Aegilops tauschii subsp. tauschii]	598	598	1	0	0.95	XP_020158172.1
						peroxidase 57-like [Aegilops tauschii subsp. tauschii]	593	593	1	0	0.95	XP_020158170.1
443	5B_PerOX_2B	580, 430, 459	TraesCS5B02G404300.1	1095	327aa	peroxidase 57-like [Aegilops tauschii subsp. tauschii]	658	658	1	0	0.97	XP_020158168.1
						peroxidase 57-like [Aegilops tauschii subsp. tauschii]	554	554	1	0	0.88	XP_020158172.1
444		580, 490, 667	TraesCS5B02G404400.1	1455	484aa	pentatricopeptide repeat-containing protein At1g77360, mitochondrial [Aegilops tauschii subsp. tauschii]	997	997	1	0	0.99	XP_020175297.1
						pentatricopeptide repeat-containing protein At1g77360, mitochondrial [Brachypodium distachyon]	947	947	1	0	0.93	XP_003559090.1
445		580, 513, 187	TraesCS5B02G404600.1	2295	764aa	subtilisin-like protease SBT1.7 [Aegilops tauschii subsp. tauschii]	1524	1524	0.99	0	0.99	XP_020175266.1
						subtilisin-like protease SBT1.7 [Brachypodium distachyon]	1334	1334	1	0	0.87	XP_003559080.1
446		580, 671, 665	TraesCS5B02G404700.1	1524	507aa	uncharacterized protein LOC109765967 [Aegilops tauschii subsp. tauschii]	1024	1024	1	0	0.98	XP_020180324.1
						Chaperone protein DnaJ [Triticum urartu]	987	987	1	0	0.95	EMS57181.1
447		580, 681, 433	TraesCS5B02G404800.1	888	295aa	predicted protein [Hordeum vulgare subsp. vulgare]	592	592	1	0	0.98	BAJ98267.1
						probable prolyl 4-hydroxylase 9 [Aegilops tauschii subsp. tauschii]	581	581	0.96	0	0.98	XP_020180326.1
448	IWB27379	580, 686, 141	TraesCS5B02G404900.1	1146	381aa	casein kinase II alpha [Hordeum vulgare]	780	780	1	0	0.98	BAF03601.1
						casein kinase II subunit alpha-2-like [Aegilops tauschii subsp. tauschii]	779	779	1	0	0.98	XP_020180327.1

## Sheet: R-gene primers 1BS
IWGSC ID	Set	Tiles	Forward Primer		Reverse Primer
TraesCS1B02G002800.1	NRC1 A	2	1B NRC1 A1-F	CAAAAACAGGAGACGACTTG	1B NRC1 A1-R	TGCAATAGGTGATCGGTGT
			1B NRC1 A2-F	ATGGTGGGTTGAAAGGAAG	1B NRC1 A2-R	ATTTTGGGACCGATAACTTG
TraesCS1B02G002400.1	NRC1 B	3	1B NRC1 B1-F	TGTTTTCCCCAGAAGATTG	1B NRC1 B1-R	GCTGCATCCCCAGAGATA
			1B NRC1 B2-F	GGCACTAACGAAACTTCACA	1B NRC1 B2-R	TGTTCAAATGCCCTTCACT
			1B NRC1 B3-F	GCACATCCCCAGGAAAGA	1B NRC1 B3-R	TCAACATGAACCAAACTCCAA
TraesCS1B02G002300.1	Lr21 A	6	1B-Lr21 A1-F	CAAAACAGCCTCCGTCCA	1B-Lr21 A1-R	CCCGATGAGGATTCTGAGGT
			1B-Lr21 A2-F	AGGAGAGGATGATGCAGAGA	1B-Lr21 A2-R	AATGCCGAACAAATGAGATG
			1B-Lr21 A3-F	GGCCGTTATTTGAATTTTCTG	1B-Lr21 A3-R	GTTGTGGGTCGTTCTTGTTC
			1B-Lr21 A4-F	TGAAAAAGCTCCGTGAGATA	1B-Lr21 A4-R	TTCCATCCTTCTCCTCTGTG
			1B-Lr21 A5-F	CCCGAAGAACGAAGTTGAG	1B-Lr21 A5-R	GCTTACCCACCATCCAATCT
			1B-Lr21 A6-F	GTGCTTGGTATGGGGTTG	1B-Lr21 A6-R	CCGACGTGGATTTATTGTTT
TraesCS1B02G002200.1	RPP13 1A	8	1B RPP13 1A1-F	CACCTCCTGTGGGTCTGT	1B RPP13 1A1-R	GGCCTTCTCTGAATCTGCT
			1B RPP13 1A2-F	CGGGTCCTGAATCCTCTG	1B RPP13 1A2-R	TTCAATTTCTTGCCGGAAC
			1B RPP13 1A3-F	GGGACCTGGAGTGCATTT	1B RPP13 1A3-R	CTCCGTGTTTCTGATGAGC
			1B RPP13 1A4-F	CTCTGTCCTCTCCGCTTTG	1B RPP13 1A4-R	TGATTCCTTTTATTTCCATTTTC
			1B RPP13 1A5-F	CTTGGCACACATCGGAAC	1B RPP13 1A5-R	AGCACTCGTGAGGGGATAA
			1B RPP13 1A6-F	TTTGAACAGGTGGAAGATGC	1B RPP13 1A6-R	AGGAGGTAAGAGGGACGATG
			1B RPP13 1A7-F	GAGCAATTTAGCCACAACCA	1B RPP13 1A7-R	AGCGACACCGGAATGTAA
			1B RPP13 1A8-F	AATCAATGTTGGAGGGTAGTCA	1B RPP13 1A8-R	TCCTTGCAGTGTTTTTCCA
TraesCS1B02G003000.1	RPP13 2A	1 (2 ver)	1B RPP13 2A1-F	CTGCTAGATTTTGGTGATGGTA	1B RPP13 2A1-R	AGGACGAAGGAGATGCAAGT
			1B RPP13 2A1.1-F	TTCTAACATAGGCAGGATGGT	1B RPP13 2A1.1-R	GGACGGAGGGATTAATAGTTG
TraesCS1B02G010100.1	RPP13 A	13	1B RPP13 A1-F	TGCGACCCATGAGAAAAA	1B RPP13 A1-R	TCTGGTGCTACGCTTGGA
			1B RPP13 A2-F	CACAAAGACGACGCCAAG	1B RPP13 A2-R	GTCATTTCCAGCGATGAGG
			1B RPP13 A3-F	ACCGCCTCTCCCATTCTAA	1B RPP13 A3-R	AAAAACCCAATCCCCACAC
			1B RPP13 A4-F	GGTAAGAGGCAGGGGTGAT	1B RPP13 A4-R	AAAAGCATGTCGGGTCTAGTT
			1B RPP13 A5-F	TAACAGCAGCACCAAACGA	1B RPP13 A5-R	GAAGTTGATTGCCACACAGG
			1B RPP13 A6-F	ACGCTTAGGTTGGAAGCA	1B RPP13 A6-R	CGAAACTCTTCCGCGACT
			1B RPP13 A7-F	AGACCGAAAGCGGAAACA	1B RPP13 A7-R	TGCTGACGGAACTCTCCA
			1B RPP13 A8-F	CGAGACGGGAAAGTGTGC	1B RPP13 A8-R	ACCGATGACAAAGGGAATG
			1B RPP13 A9-F	TGCCTCCTCTCCTCCACT	1B RPP13 A9-R	TTGGCATAGCTGACTTGGA
			1B RPP13 A10-F	CAATGATGTGATCCCGTTG	1B RPP13 A10-R	CGCCTCGTAAGGGTCTTC
			1B RPP13 A11-F	ACCACCAACGTGCAGTCA	1B RPP13 A11-R	CCAAAAAGGTGTGCCAAG
			1B RPP13 A12-F	ATTTCGGGGACGCACAT	1B RPP13 A12-R	AGAGAGTGAGGCGGTGGA
			1B RPP13 A13-F	ACCTCCACCGCCTCACT	1B RPP13 A13-R	CTCCGTTGCACATCACCT
TraesCS1B02G010000.1	RPP13 B	14	1B RPP13 B1-F	TGCCTGTTCCGTGTAGATG	1B RPP13 B1-R	TGTGAGGTCGTGAATGAGGT
			1B RPP13 B1.1-F	GAGGAATCGGGAAGACCAC	1B RPP13 B1.1-R	TTCCATTAGCCCTCGTCAA
			1B RPP13 B2-F	TTGACGAGGGCTAATGGAA	1B RPP13 B2-R	AATCGGAAGGGAGGGAGT
			1B RPP13 B3-F	GGGCTTGGGATTTTCACTT	1B RPP13 B3-R	GCGTTGCTTTATGGTGGAG
			1B RPP13 B4-F	GGTCATCCTACGCTCTTCG	1B RPP13 B4-R	CGGTCAAAAGTTGCCATGT
			1B RPP13 B5-F	GCGTGTTTGACCATGAAAA	1B RPP13 B5-R	AGTGGAGCTGGGAGGACA
			1B RPP13 B6-F	GCCTCACACACACCAAGC	1B RPP13 B6-R	GGGCACCGCTAAAGAAGG
			1B RPP13 B7-F	ACCAAGGCACTCGTCCAC	1B RPP13 B7-R	CCACACACACAAACCCAAA
			1B RPP13 B8-F	TCTTTGGGCTTTGCCATC	1B RPP13 B8-R	GCCACCCATTGCTTCATT
			1B RPP13 B9-F	GTCTTCCCAGTTGCCTTCA	1B RPP13 B9-R	CAATCGACCATACCATTCTCC
			1B RPP13 B10-F	AGTGGACCGGATGGCTTAC	1B RPP13 B10-R	GTGGCAAGATGGAAGGAAC
			1B RPP13 B11-F	CTTCTTCGGGTATCAGGAC	1B RPP13 B11-R	TGCCTCACCTTCTTCTTGG
			1B RPP13 B12-F	CGGTCACGAGTTGAGGAAAC	1B RPP13 B12-R	CGCAGTTCATGGAGGTCA
			1B RPP13 B13-F	GGCAACTTAACAGAGGACCA	1B RPP13 B13-R	GAAATGCCCTTATCTGGTTG
TraesCS1B02G006900.1	RPM1 A	27	1B RPMI A1-F	CCCAACTGGAGGTGAGGT	1B RPMI A1-R	GAGAGGCTTTTACCGAGGA
			1B RPMI A2-F	CCTGTTAGCTTGTCCCGTAG	1B RPMI A2-R	TTTTTCCCACCAGTCAAAG
			1B RPMI A3-F	TCCCCTACCCAACTCTTGT	1B RPMI A3-R	TGTCCCCTCACGTTACCC
			1B RPMI A4-F	CGGCATACGCAACACTCA	1B RPMI A4-R	ATCCCATTCGCCACAAGA
			1B RPMI A5-F	CGTGGCTTTTTCGGATTA	1B RPMI A5-R	GTCCTCCACCCTCACCTT
			1B RPMI A6-F	GGTGGCGGATATAAAGCA	1B RPMI A6-R	CAAACATTCCTGCGACAAC
			1B RPMI A7-F	GGACCCGTACCAAGTATCA	1B RPMI A7-R	AATTGAAGCGGACCTCAC
			1B RPMI A8-F	GGTGCGTGCCATAAAAGTC	1B RPMI A8-R	TGGCTGGGAACATCAATC
			1B RPMI A9-F	TAAAGAGGGCTGGGGATG	1B RPMI A9-R	GGCATGGGAAACAATGAA
			1B RPMI A10-F	TGGTGCTCGACATGGAAGA	1B RPMI A10-R	TGCGTGAAGAGAGAGAGACC
			1B RPMI A11-F	AAGCATAGACAGCATTTGACC	1B RPMI A11-R	CCGCTACATACCCACTTCC
			1B RPMI A12-F	CGAAATGGGATTGGAGAA	1B RPMI A12-R	GGCAAAACTTCGGTCACT
			1B RPMI A13-F	CGCAATCACACCCAGAAG	1B RPMI A13-R	CGGACGAAAAACAATGGA
			1B RPMI A14-F	TCCGATGGAAGGCAAGAT	1B RPMI A14-R	AGCAGGGGCGTGTATTGT
			1B RPMI A15-F	CCTGGAGCGGATGCTAAA	1B RPMI A15-R	TCGTGTGCTGGTAACTGGA
			1B RPMI A16-F	TTTCACCCCCTCTCTATTTTG	1B RPMI A16-R	CACATTCCCCACTCTTATCG
			1B RPMI A17-F	AGGAGGGAAGTGGCTTTTT	1B RPMI A17-R	TGCGGGTCTGATAGGAGTT
			1B RPMI A18-F	TGTGGGCATCGTGTCATC	1B RPMI A18-R	GGGTGGGAAGCATCAAAA
			1B RPMI A19-F	ATCCCTGGTCACGGTTTG	1B RPMI A19-R	CTGATTGGGTGGGGTGGT
			1B RPMI A20-F	CACCAAGAGTTGAAGGATGA	1B RPMI A20-R	TTAGGGAATACTGCGACGA
			1B RPMI A21-F	GCCAGTACAGCCCACCAC	1B RPMI A21-R	CCAACAAGGGAAGCACAA
			1B RPMI A22-F	CGAGGGACGACTACAAGCA	1B RPMI A22-R	TTATGCGGAGGGGGTTGA
			1B RPMI A23-F	TTCGGAGTTGCCTGTGCT	1B RPMI A23-R	ACCCACAACCCCACCTTC
			1B RPMI A24-F	GTTGGAATGGGTGGAGGA	1B RPMI A24-R	ACTCGGTGGTGGACTTCAG
			1B RPMI A25-F	GAGACGGGCAGTGGAAAG	1B RPMI A25-R	AGGCTGGGATAGCAAGGTT
			1B RPMI A26-F	ATGTATGGCTGGGTGGAG	1B RPMI A26-R	GACACGTCCAGGCTCTTG
			1B RPMI A26-F	TGGGGACGGAAATGAGAT	1B RPMI A26-R	AACCTTTGCCAGCACCTT
TraesCS1B02G006300.1	Lr21 B	10	1B-Lr21 B1-F	TTACTCCCATCACCACCA	1B-Lr21 B1-R	GTTTCATCAGAGGCAGCA
			1B-Lr21 B2-F	GGGTCAAACCATAGACTTCC	1B-Lr21 B2-R	ATGAAGAGGTCGGGGTAAA
			1B-Lr21 B3-F	ATTATTGTCGGGAAGGCAGA	1B-Lr21 B3-R	CACCGGATACCATGACCACT
			1B-Lr21 B4-F	TATCCCGTCCTACCTTCTCC	1B-Lr21 B4-R	CTTCCCGTCTGGTCAAATAA
			1B-Lr21 B5-F	GGTCCAGTCGTGTTTCTCC	1B-Lr21 B5-R	CACCCTCCTAGATGCAGATG
			1B-Lr21 B6-F	CTTGTGTTGTGCGCTTGG	1B-Lr21 B6-R	GCCCGTGCTTTCTATCTTCTT
			1B-Lr21 B7-F	CCAATGTTTTCATGTGGTTTTT	1B-Lr21 B7-R	TGGGTAGCTTTTCTGCAATC
			1B-Lr21 B8-F	AGAGGAAAGGACCAACAAAC	1B-Lr21 B8-R	AAGCTGAAAATTCTGTCGTG
			1B-Lr21 B9-F	TGAAAAACCTACGCACTCTC	1B-Lr21 B9-R	GGATGAACAAACAAAGCAAG
			1B-Lr21 B10-F	GTCCAAAAGATGAAGCAGAG	1B-Lr21 B10-R	TTGATGATAAGGGGAAACAG
TraesCS1B02G004600.1	NRC1 C	5	1B NRC1 C1-F	CCTTCGTCTCCACAGCAC	1B NRC1 C1-R	AGCACCCACCGAGTTATG
			1B NRC1 C2-F	ACTCCCTCGGACAACCAA	1B NRC1 C2-R	GGTGGCATTCTCCTGCAC
			1B NRC1 C3-F	TTCCCTCATGGTCAGTTTTC	1B NRC1 C3-R	CGCGACTGGTACAAATTCC
			1B NRC1 C4-F	GACGGCTCGAACAAAAGT	1B NRC1 C4-R	GATTTACCCCACACCCTTT
			1B NRC1 C5-F	GGAATGAAAAAGGGTGTGG	1B NRC1 C5-R	GGAAAAACAAGGCAGCAA
TraesCS1B02G004900.1	NRC1 D	4	1B NRC1 D1-F	AATCATGCGTGCTGAAGG	1B NRC1 D1-R	CATCCCTTTGATGTGGTTGT
			1B NRC1 D2-F	GCGGTACACTGGGTTCAC	1B NRC1 D2-R	GAAGTTGCCCTACAAGATGG
			1B NRC1 D3-F	GCTATTCCAAGGTCATTTTGC	1B NRC1 D3-R	CCTACCACAAACCCCACA
			1B NRC1 D4-F	CCCCTTCCAAAGCAATGT	1B NRC1 D4-R	TGGCACCATAACACCTACTG
TraesCS1B02G014500.1	RPP13 C	8	1B RPP13 C1-F	CTTAGTTTACGCCAGCCATC	1B RPP13 C1-R	GGTGACATCATCGTCTTCG
			1B RPP13 C2-F	CAAGGACCCAAAATGGAGA	1B RPP13 C2-R	GCCTCGGAAAGACGATGTA
			1B RPP13 C3-F	TGGAGGGTTATAGGTGGAAGA	1B RPP13 C3-R	GAGTGGGGATTTGGTGCT
			1B RPP13 C4-F	ACCAAAACAGCCAGGAACA	1B RPP13 C4-R	GGAGCCGAGTTCAGATGC
			1B RPP13 C5-F	CTGATGCACACGTCTCTTTG	1B RPP13 C5-R	CTGGCAACGGATGGAACA
			1B RPP13 C6-F	GTGCCGAAAGGTTCAAAAT	1B RPP13 C6-R	TGTGCAGAGCCTTGTCCTT
			1B RPP13 C7-F	GCAACCACCAATTCCCTAC	1B RPP13 C7-R	CAACCTCCTCTTCGAGCTTA
			1B RPP13 C8-F	CCTGCCTAAACCTGCTGT	1B RPP13 C8-R	GGATCAATCCCACCTGAA
TraesCS1B02G014400.1	RPM1 B	8	1B RPMI B1-F	ACATCCGAGACCGAGAGG	1B RPMI B1-R	GATGATGCACCCACACAAG
			1B RPMI B2-F	TCTTGTGTGGGTGCATCA	1B RPMI B2-R	CGCTTTGGGGTTTCTTCC
			1B RPMI B3-F	AAACCCAGCGACAAATAGC	1B RPMI B3-R	CCCCTGACCATCTCTCCAT
			1B RPMI B4-F	CACAGCCGAGTGAAGGAGT	1B RPMI B4-R	CTTGGAGCCATCCGTGAA
			1B RPMI B5-F	CACCTCCCTTCTTCTCCTTA	1B RPMI B5-R	AAGCATCTTCAGCTCTGTCC
			1B RPMI B6-F	GCCAGGAAATCTGAAGAAAG	1B RPMI B6-R	AGGGATTGGAGCTTGGAC
			1B RPMI B7-F	GCTTTTCCTGCTTGATGTG	1B RPMI B7-R	TGTTGTGCATGTGAGGTGT
			1B RPMI B8-F	GGCTTTGGCGTACTCTTGT	1B RPMI B8-R	CCATTAACTTTTGAGGGATCG
TraesCS1B02G011800.1	Pm3 A	3	1B-Pm3 A1-F	TCAAAATACAGCTCGTTGC	1B-Pm3 A1-R	TGGCTTCCTCAATCAACA
			1B-Pm3 A2-F	GAGGCAAGAAGAACGGATT	1B-Pm3 A2-R	TAAAGATGGGGGCAGATT
			1B-Pm3 A3-F	GCAAGCAACAAGGCATCT	1B-Pm3 A3-R	TCATTACGGGTATCTGGAGAA
TraesCS1B02G014900.1	Pm3 B	2	1B-Pm3 B1-F	TTCCCCTGTGTTCTGTGTG	1B-Pm3 B1-R	GCCTATCAAGTGGTGGTTTG
			1B-Pm3 B2-F	GATCTTGCAGTTATTCCCATC	1B-Pm3 B2-R	AGCCTGTTTTGACTTTGTTCT
TraesCS1B02G016000.1	Pm3 C	7	1B-Pm3 C1-F	GCATCTCCTTGTCCTCTTCG	1B-Pm3 C1-R	GTCCCTAATGTTCTCCCTTG
			1B-Pm3 C2-F	CGCACGCCTCTCTCTGAC	1B-Pm3 C2-R	TCTGTAGTGCCCCTTCTTCC
			1B-Pm3 C3-F	GCGACGGAGCATAGAGAT	1B-Pm3 C3-R	GTGTGCAGGCAAGTCATTA
			1B-Pm3 C4-F	CTGGGCTCTGTGCTTAGTT	1B-Pm3 C4-R	CCACTTTTGCTTCTGCTTT
			1B-Pm3 C5-F	ACTTCCCTCTGCCACCTT	1B-Pm3 C5-R	GCTTGCCATCTTCAATTTCC
			1B-Pm3 C6-F	GTTCAGAGATGCCCAGAGA	1B-Pm3 C6-R	CGGAGAATACCCCCAAAG
			1B-Pm3 C7-F	TGTACCAGAGCCATCAACAA	1B-Pm3 C7-R	CTCAACCATCCATCTACTTGC
TraesCS1B02G004100.1	NRC1 E	3	1B NRC1 E1-F	GCCCAAGTTAGACGATTCC	1B NRC1 E1-R	TTGAGTAGCGTCCTGTTGC
			1B NRC1 E2-F	TTCTGTCAAGGGCGAGGT	1B NRC1 E2-R	TGGCAAGGCAGGAGTAGC
			1B NRC1 E3-F	CCTTCAGTTATGGTTTTCAACA	1B NRC1 E3-R	CAGCATAGGGGCATCAAC
TraesCS1B02G004000.1	RPP13 D	8	1B RPP13 D1-F	TGTCGCTCTCTACGACCTG	1B RPP13 D1-R	CCTGTTCCTTTGGTTTTCTGT
			1B RPP13 D2-F	TGGTCAAAGGTGGCAAAG	1B RPP13 D2-R	GAAAACGGTCTCTCCACTGA
			1B RPP13 D3-F	GGCTGACGTACACCAAAGG	1B RPP13 D3-R	GCAACAGGAAAAAGGAAAGG
			1B RPP13 D4-F	GCAACAAATCCACCACAGA	1B RPP13 D4-R	CTATTCGCCGGGTTGAAG
			1B RPP13 D5-F	TGACGTACAGGTGGAACAGG	1B RPP13 D5-R	TGAAGGGTGGGGTTGATTT
			1B RPP13 D6-F	TCGGACGGAGAAGTGATG	1B RPP13 D6-R	TTGTGCTCGTTGTGTGATTG
			1B RPP13 D7-F	CATGTGTTTTGTGAGCCTGTAA	1B RPP13 D7-R	ACCAGATTGCCACGAAGG
			1B RPP13 D8-F	GGTTGATCTCACTCCAAGCA	1B RPP13 D8-R	TCGAAAATCATTCGTTCGTT
TraesCS1B02G003700.1	RPP13 E	4	1B RPP13 E1-F	ACTCGGGCGTGTCTTCCT	1B RPP13 E1-R	CCCAGGCATCTGGTCACT
			1B RPP13 E2-F	GGAGATGAAGGCCAAGGT	1B RPP13 E2-R	GAGACTTTCTGTTTTGCGTGT
			1B RPP13 E3-F	ATGCGGCCTTAGCAAGAA	1B RPP13 E3-R	TCTGTCGGCTCATTTGGA
			1B RPP13 E4-F	GGCCGTCTAGCGTTGACT	1B RPP13 E4-R	AGGCAGGGAGGAGATTTG
TraesCS1B02G014800.1	Pm3 D	7	1B-Pm3 D1-F	TCCATTCCACTCCGTGCT	1B-Pm3 D1-R	CCTTCAGCCTTTCCCACTTAT
			1B-Pm3 D2-F	GCAAGACCACATTAGCACAA	1B-Pm3 D2-R	CAGTATCTCCAAGCCACTCA
			1B-Pm3 D3-F	ATCCCTCAACACAAGGAAGA	1B-Pm3 D3-R	TGCCACCATCTCTCAAAAC
			1B-Pm3 D4-F	GCAGAGGAAAAAGTGGAAAAC	1B-Pm3 D4-R	CAGTGGACGAGCACATCG
			1B-Pm3 D5-F	AGATGCCCAGAGGTAATAGG	1B-Pm3 D5-R	CCCGACAGACACTCCAAT
			1B-Pm3 D6-F	GGCTCCAGAAACCACAACT	1B-Pm3 D6-R	GCAGAGCAGAGCAACAATC
			1B-Pm3 D7-F	GGCAGCATCAAATACAAACA	1B-Pm3 D7-R	CGGAGCAAATGAACAAATC
TraesCS1B02G013000.1	Pm3 E	1	1B-Pm3 E1-F	GGTTCTAAATCTGCCACCA	1B-Pm3 E1-R	TAAGCAAAGCAAAAGCAGA
TraesCS1B02G051200.1	Pm3 F	12	1B-Pm3 F1-F	GCCAAAGCACAAAGAGAAG	1B-Pm3 F1-R	GCCTCACCCGAATCTAAAA
			1B-Pm3 F2-F	TGTGGAGTGGGAACAAAAA	1B-Pm3 F2-R	CTCACATTCAGCAGGCAAA
			1B-Pm3 F3-F	CAGGACGAAGGCACCATT	1B-Pm3 F3-R	GGACACCCCTCCATCAACT
			1B-Pm3 F4-F	CCGTCATTATTGGCAGGACT	1B-Pm3 F4-R	GGCTGTTCATCTCTCATCCAC
			1B-Pm3 F5-F	TGGAAGGGACTTATGAGAGTG	1B-Pm3 F5-R	TGAGAGGAAATGTGGTGGA
			1B-Pm3 F6-F	GCAGTGGTCAGCAGTTCAG	1B-Pm3 F6-R	CAGGGGAGGAAGGAGAGA
			1B-Pm3 F7-F	CTCCCCCATCATCCTCTC	1B-Pm3 F7-R	TACAGCCAGCAACAAGGAA
			1B-Pm3 F8-F	GGAAGGTGGGACAACAGG	1B-Pm3 F8-R	TGGCAGACCAAACAAACC
			1B-Pm3 F9-F	CGGTGGGATTGGTTAGAGT	1B-Pm3 F9-R	TGCCGTCCGATTTGATAAG
			1B-Pm3 F10-F	TTTTCGTATGGCCCCTTAT	1B-Pm3 F10-R	AGTTCGCAGTAGCCCAGAG
			1B-Pm3 F11-F	GCTTGTCAGTGCCTTGGTT	1B-Pm3 F11-R	AGCAGATTCAGAGCGTGGT
			1B-Pm3 F12-F	CCTGCTGCCATAACTTCAC	1B-Pm3 F12-R	AATGGGAACTACTGCGAGA
TraesCS3A02G008100.1	RPM1 C	6	1B RPMI C1-F	CAGTTTGTGCATCGTTGTG	1B RPMI C1-R	CTTCTTCTCGTCCCATGCT
			1B RPMI C2-F	GCAAGTCCGGGAGGTAGTC	1B RPMI C2-R	CATTGGTCAGGTGGCAAG
			1B RPMI C3-F	CATGCTTGCCACCTGACC	1B RPMI C3-R	TGCTTCCCAGTTGTTTGTTG
			1B RPMI C4-F	TCGGGAGGAGGACTCAAC	1B RPMI C4-R	GGACTTTTAGGGGGCACA
			1B RPMI C5-F	GGAGGTGGGGAAATCAAA	1B RPMI C5-R	TTGGCGAGATGAGCAAAG
			1B RPMI C6-F	CCAGCATTTCTCTTGTCTTG	1B RPMI C6-R	TGCACGACGGTTTATACG
TraesCS1B02G012100.1	Pm3 G	8	1B-Pm3 G1-F	AAGAGGCGTACCCATGAGC	1B-Pm3 G1-R	TTTTGACCCGGAAGCAAGT
			1B-Pm3 G2-F	CACCTGGAAGCTGGTTATG	1B-Pm3 G2-R	GCTTGCTTTGATTGTGAGG
			1B-Pm3 G3-F	CTGTATGCTGGTTGCCTTG	1B-Pm3 G3-R	CGTTCCATTGTTGTGACCT
			1B-Pm3 G4-F	AGGTCACAACAATGGAACG	1B-Pm3 G4-R	ACGGTGCCAAACTAAACAA
			1B-Pm3 G5-F	CCGTGTATGGCTGGCTGAT	1B-Pm3 G5-R	TGGGAAATGCTTGGGAGAC
			1B-Pm3 G6-F	TGGCACACAGAAAGAGAGG	1B-Pm3 G6-R	AACCCACAACAACAACTGG
			1B-Pm3 G7-F	GCCGGTAGATCCAGACAT	1B-Pm3 G7-R	TTCAAGGCACACAAAGAGG
			1B-Pm3 G8-F	GGAATTTAAGGGCGACAGA	1B-Pm3 G8-R	CGATGTTGCTTGTTTTGGA
TraesCS1B02G012000.1	Pm3 H	8	1B-Pm3 H1-F	CGTCTGCCCAAGAAGAATG	1B-Pm3 H1-R	ACCTCTGCCCTCTGACCAA
			1B-Pm3 H2-F	GAATTGGTCAGAGGGCAGAG	1B-Pm3 H2-R	CGCAGAGAGCTACCACACAA
			1B-Pm3 H3-F	GGTAGGCATTTGTTCCTGTCT	1B-Pm3 H3-R	GCTCTCCAGGTCTTTCATTTC
			1B-Pm3 H4-F	GGGTTTTGAGAGATGGTGGA	1B-Pm3 H4-R	TGGCTCCTACTGGATGCTG
			1B-Pm3 H5-F	TGAAGATGGTAGGCAAGAGG	1B-Pm3 H5-R	GGTACGACAGCCAAGAAGATG
			1B-Pm3 H6-F	CAGCAGCAGTAGCAACGAG	1B-Pm3 H6-R	ACAGAGCAGCCATGAGAGG
			1B-Pm3 H7-F	GCAGTCATCCATCCCATC	1B-Pm3 H7-R	TTTCCAAGGTCTCTCAACAA
			1B-Pm3 H8-F	TGATCCACCTCCTTCAACA	1B-Pm3 H8-R	CAAGCCTACAACGAACAGG
TraesCS1B02G017500.1	RPP13 F	3	1B RPP13 F1-F	TCAGTTCCGTGAGCAGCA	1B RPP13 F1-R	GACTGCCCGAATCAAGTTC
			1B RPP13 F2-F	CCGAAGGGACGCTCTATC	1B RPP13 F2-R	TTCAAGAAAGCCGGTGAAA
			1B RPP13 F3-F	CTTGAAAAGGCAAATGAGGA	1B RPP13 F3-R	TTTGGTGCCTTGCCTAAC
TraesCS1B02G020400.1	RPM1 D	20	1B RPMI D1-F	CTTCTGTGGATTGTTTTCG	1B RPMI D1-R	GGGGCGGAAATGTAAAGT
			1B RPMI D2-F	ATGGCTTCTTCCCCCACTT	1B RPMI D2-R	CGAGTCCGTCCAACACCA
			1B RPMI D3-F	TCTCTCCCTCACGCATCTAT	1B RPMI D3-R	TAGCCCGACAAGCAAAAA
			1B RPMI D4-F	TCAAGAGGACGCCATTGT	1B RPMI D4-R	CCCTGCCACCTGTCTAGT
			1B RPMI D5-F	GGCAATGGAAACTTGGAAC	1B RPMI D5-R	AAACGTAGCTCGGGAGGA
			1B RPMI D6-F	TGGCATACCTCTCATGTTCC	1B RPMI D6-R	CTCATCTCCCTCCCACCT
			1B RPMI D7-F	CATGTGGATAGTGGGGACA	1B RPMI D7-R	CCTTGCTACACGCCCTAA
			1B RPMI D8-F	GCGACAACCACAGTCAGG	1B RPMI D8-R	GCGACCACACGAATAAGG
			1B RPMI D9-F	TATCAGTGTGTGCCGTTGTA	1B RPMI D9-R	CCCGCATGAAAAGGTATC
			1B RPMI D10-F	GTGAGTGGCTGGAATGGA	1B RPMI D10-R	TGGGAGCGTAAATCAAGG
			1B RPMI D11-F	TCTCTTCCTGCCAATCTCA	1B RPMI D11-R	CGAGTTCCAGGTTGCCTA
			1B RPMI D12-F	ACGCTCAAGTGCCATCCT	1B RPMI D12-R	AAACCGAACCGTCTCACC
			1B RPMI D13-F	GGAGAAACCCCTGCTATCC	1B RPMI D13-R	CGTCGCGGAGTCATTCTTAT
			1B RPMI D14-F	CCAAAGCGACCAAATCACA	1B RPMI D14-R	CCTCGGCAAATGGTTGTT
			1B RPMI D15-F	CTTCGTTGCCATTAGTCCA	1B RPMI D15-R	GTGCTCAACCATTCAGTCAG
			1B RPMI D16-F	CCTGCAACGGTACATCTTCA	1B RPMI D16-R	TCAGGGAACAAGCTGCAA
			1B RPMI D17-F	CACAACAGCCCAAACCAC	1B RPMI D17-R	GGTGTCGCAGCTTCTCAACT
			1B RPMI D18-F	AAGGCGTACCAATGTCCAG	1B RPMI D18-R	AATAACCAAGGGAGGCAGAC
			1B RPMI D19-F	ATCTACATCGTGTCGCTCTC	1B RPMI D19-R	GCACCTTCTCCCCAGTAA
			1B RPMI D20-F	TCCTAAAACACTGGCCTTCC	1B RPMI D20-R	TGAGACACCACACCACAGC
TraesCS1B02G020300.1	RPM1 E	6	1B RPMI E1-F	CCCTCTGATCGGTAATTTTGA	1B RPMI E1-R	ATGGCTTATTTGGCCTTGAC
			1B RPMI E2-F	TGAGCGAGAGATAACGAGGA	1B RPMI E2-R	CTCATCCCTGGTGAAGTGA
			1B RPMI E3-F	AGAAATCAAAGCCCAGCTAC	1B RPMI E3-R	TCTGCCATTTCCTCCAAC
			1B RPMI E4-F	CGCAGTTGACGAAAGATGC	1B RPMI E4-R	CCAAGCAGAGAAAGGGTTGA
			1B RPMI E5-F	CAGTGGGGAAGTTATGGAAG	1B RPMI E5-R	GGCGAGGAAGATACACACAA
			1B RPMI E6-F	TTGGAAAAGGATTAGGTGGT	1B RPMI E6-R	GCTCCCCAACTTCATTCAC
TraesCS1B02G021500.1	RPM1 F	3	1B RPMI F1-F	ATGGCGGAGGGTGTTGTT	1B RPMI F1-R	CCCATTCAGCAAAAGTTGGTT
			1B RPMI F2-F	GAATTGGCCCGGAAGTTAG	1B RPMI F2-R	GTGGCTTTGATGCACTGG
			1B RPMI F3-F	TGCGTTTACTCCTGGTTCAC	1B RPMI F3-R	TTTCATCGCGTCCTCCTG
TraesCS1B02G021900.1	RPM1 G	9	1B RPMI G1-F	CAGGGTTGCTGCTTAGGTC	1B RPMI G1-R	TGGGTCATGGATTTTGTGG
			1B RPMI G2-F	TGCGCTCTTTTGTTCTGG	1B RPMI G2-R	GACCATCCTTTTGGTGTTCTAC
			1B RPMI G3-F	TCATTCCGCTATGGGTTG	1B RPMI G3-R	CTAAATTCACACCGGAGCA
			1B RPMI G4-F	CTGAAGCCATGATATTCCAC	1B RPMI G4-R	GGGATACCACGACACTGCT
			1B RPMI G5-F	AAGCAGCAGCCCACATTC	1B RPMI G5-R	CCAATCTTCGACACAGCAAG
			1B RPMI G6-F	TCATTCAGCCCAGTCGAG	1B RPMI G6-R	ACGCTAAGAGGAGGTGGTGT
			1B RPMI G7-F	AACGAACCCAACAAAAATGAC	1B RPMI G7-R	CCTTCGGCAACCCACAAC
			1B RPMI G8-F	GTGCTTGATGATGTGTGGAG	1B RPMI G8-R	AAGCCGATGTAGCGAAGA
			1B RPMI G9-F	CATGCTTTCCTCAGTTTTGTA	1B RPMI G9-R	AGTTCCAGATGGCAAGGA
TraesCS1B02G022100.1	Lr21 C	6	1B-Lr21 C1-F	GCGAATAAAGGAAAGACGA	1B-Lr21 C1-R	ACAAGAGCATCAGGGAGTG
			1B-Lr21 C2-F	TTGTGGTGAGGGTGACTTG	1B-Lr21 C2-R	GACTTTGCTGCTGTTCTGC
			1B-Lr21 C3-F	CAAGCTCCAAGAAATCGAA	1B-Lr21 C3-R	AGTATCCCTCTGCCACTTG
			1B-Lr21 C4-F	GCATTATCGCCAGAAGATT	1B-Lr21 C4-R	CCCTCCTAAACCAAGCAC
			1B-Lr21 C5-F	GGGCTCTTCAGTCCATCAA	1B-Lr21 C5-R	TCGCAAAAGGGTTAGTCAA
			1B-Lr21 C6-F	TTGGGAAAGGATTGTGTGA	1B-Lr21 C6-R	CTCAACCAGCATCACTTGG
TraesCS1B02G022200.1	Lr21 D	4	1B-Lr21 D1-F	ACCATCAATCATCTCACACG	1B-Lr21 D1-R	CCCAAACATCATCCAAGACT
			1B-Lr21 D2-F	GATGATGTTTGGGCTGAAG	1B-Lr21 D2-R	GGCTTTCGATCTCGGTATG
			1B-Lr21 D3-F	TTCTGCCCAATGAGGTATTT	1B-Lr21 D3-R	AGAGCGTAGGCCACTTAACA
			1B-Lr21 D4-F	AAAAACAACGATGCCTCAA	1B-Lr21 D4-R	GACTGAAAAACTGAAAAGATGG
TraesCS1B02G023000.1	Lr21 E	10	1B-Lr21 E1-F	CTCTCGTCTTTCCCCTCTT	1B-Lr21 E1-R	TCACGAACACCCTTTAGCA
			1B-Lr21 E2-F	GCTGGGAACCATCTTGAAC	1B-Lr21 E2-R	AGCCCGAAAACAGAGACATA
			1B-Lr21 E3-F	AGATTTGTCGTTGGCTGTGT	1B-Lr21 E3-R	GGGGTTCTCCTGTTTTATGC
			1B-Lr21 E4-F	CGTCCTCATAGTCATAACCAAC	1B-Lr21 E4-R	ATGGAGACAAAGACAGCTCA
			1B-Lr21 E5-F	GCATATCCACAACGACTCAA	1B-Lr21 E5-R	TGGGGTCATTTATCCTTCTTC
			1B-Lr21 E6-F	TGGTCATTACTCCTCCTTCC	1B-Lr21 E6-R	CCCTCCTCCCTCTGTTCTT
			1B-Lr21 E7-F	CAACCTATCTACCATCCTACCA	1B-Lr21 E7-R	TGTGACTTTTGAGTGTGTGTTT
			1B-Lr21 E8-F	TCTCGCATTTTCTCTCCAAG	1B-Lr21 E8-R	CTAACCGCTTCCTTTCAACC
			1B-Lr21 E9-F	CTGGGAAAACAGAACAGGAG	1B-Lr21 E9-R	CCAACTCAAAGAGGGAGGATA
			1B-Lr21 E10-F	CACCGAACTTTGTAGAAGAGC	1B-Lr21 E10-R	CAGGAACACCCGTAATCAAT
TraesCS1B02G026300.1	RPP13 G	4	1B RPP13 G1-F	TAATGGAGGCGGGGTCTA	1B RPP13 G1-R	CCTTGCATTCCAACTGCTC
			1B RPP13 G2-F	CTACCAAAGCCAAGAACTCAT	1B RPP13 G2-R	CGTCCAATCCTGTAGTCTTCG
			1B RPP13 G3-F	TGTGCTTCATTTGCTTGG	1B RPP13 G3-R	CATAGCCTGTTCCTCATTTTCT
			1B RPP13 G4-F	GGAGGCTTCTTCACCTAACA	1B RPP13 G4-R	ACGATTCCTTGACCAGCAC
TraesCS1B02G020900.1	Lr21 F	4	1B-Lr21 F1-F	TCCTCAGACCTACCACCAAA	1B-Lr21 F1-R	TCCCAAACACCATCCAGT
			1B-Lr21 F2-F	ACCACTGTTGAGATGAGAGG	1B-Lr21 F2-R	AAGACCCAAATAACGCAGA
			1B-Lr21 F3-F	CAAAGCCAAGGAGGAATAG	1B-Lr21 F3-R	CTTCTGATGTGTCCAGCAA
			1B-Lr21 F4-F	GCGATGCAAAACCTTGTC	1B-Lr21 F4-R	GAGTAGCCAGCCAACAGAA
TraesCS1B02G042500.1	Pm3 I	2	1B-Pm3 I1-F	ATGTGAGTGGGTGGAGCA	1B-Pm3 I1-R	GGCAATTTCTTGTGGGTCA
			1B-Pm3 I2-F	CGTGTTGTGTTCCGTCAG	1B-Pm3 I2-R	TACGTCCGTCCATTCTTCC
			1B-Pm3 I3-F	TGACAACAACCCGTGATAAA	1B-Pm3 I3-R	AGGAAAGGTCCAACACTTGA
			1B-Pm3 I4-F	GCTCGGCATTTGTTCCTT	1B-Pm3 I4-R	CTATGGGCAGTCCTTTACCA
			1B-Pm3 I5-F	GCCCTAAAGGTGCTCAAAT	1B-Pm3 I5-R	TGGGGAGGAAATAAATGCT
			1B-Pm3 I6-F	GCGGTTCTAAATCTCCCTCT	1B-Pm3 I6-R	TGCCCTCTTCATTTGGTTT
			1B-Pm3 I7-F	GGCCATTCAGCTTTTATTCC	1B-Pm3 I7-R	GTGCCCAGTAACCAGCATT
TraesCS1B02G043300.1	Pm3 J		1B-Pm3 J1-F	TCACAACTCCCACGCATC	1B-Pm3 J1-R	CGGTCTGCCTCCACTCCT
			1B-Pm3 J2-F	CTCCCCTGCTCACAACCA	1B-Pm3 J2-R	GGATCAGCTTCGCCACATT
			1B-Pm3 J3-F	GGTAGTGCGGTGCTAACG	1B-Pm3 J3-R	CCTTGGAAGTCGATCAAGAC
TraesCS1B02G002200.1	1BR Lr21 A	10	1BRF Lr21 1AF	GCCAATGACCCTCCTCCT	1BRF Lr21 1AR	CTCCAACCCAATTTTCGTG
			1BRF Lr21 2AF	CGAGGTGCCGTCTCTCAC	1BRF Lr21 2AR	TTTCTTGCCGGAACTCCTT
			1BRF Lr21 3AF	TACCGTGGCCGTGAAGAG	1BRF Lr21 3AR	CATCCACCAGGGGTTCAAAT
			1BRF Lr21 4AF	CTCTGTCCTCTCCGCTTTGT	1BRF Lr21 4AR	TGCTCATTTTTGTTCCATTTG
			1BRF Lr21 5AF	TCTTGGCACACATCGGAAC	1BRF Lr21 5AR	GCACTCGTGAGGGGATAACA
			1BRF Lr21 6AF	TTTGAACAGGTGGAAGATGC	1BRF Lr21 6AR	CCATGTGAAAGGAGGAGGT
			1BRF Lr21 7AF	CTTGGGAGAGCAATTTAGCC	1BRF Lr21 7AR	CCTTTGTTTGACTACCCTCCA
			1BRF Lr21 8AF	TGGAGGGTAGTCAAACAAAGG	1BRF Lr21 8AR	CCCTGTCCACATGCAAACT
			1BRF Lr21 9AF	AGTGCCTGGGAAAAATCCA	1BRF Lr21 9AR	GATTCAAGCCCCAAAGGAG
			1BRF Lr21 10AF	ACATATTCTGCGGGGACA	1BRF Lr21 10AR	CATCATCTACAGGACGAAGGA
TraesCS1B02G002400.1	1BR NRC A	6	1BRF NRC 1AF	CTACCCCACCGTCGTCTC	1BRF NRC 1AR	CAAGAGAGCCAGATCCACGA
			1BRF NRC 2AF	GCGTGGGTCAGAGGATGTA	1BRF NRC 2AR	CAGTGTCAGTTGGGGAGGTT
			1BRF NRC 3AF	GAAGACCAAATACGCCACAA	1BRF NRC 3AR	TTTCGCCCCAACAATAAGC
			1BRF NRC 4AF	TCATGTGCATTCATGTGTCC	1BRF NRC 4AR	GTATCCCCATTAACAGCATCA
			1BRF NRC 5AF	CCCCAGAAGATTGAAGTTGAG	1BRF NRC 5AR	GCTGCATCCCCAGAGATA
			1BRF NRC 6AF	TGGATGGTGGGTAAGCAGA	1BRF NRC 6AR	AGCGAGAGAAAACGGCCTA
TraesCS1B02G002500.1	1BR RPP13 A	4	1BRF RPP13 1AF	CAAGAAAACACACCCCTCCTC	1BRF RPP13 1AR	CAAAGCCGTTCCTCTTCCT
			1BRF RPP13 2AF	CTGCCTCACACAACTCTCCA	1BRF RPP13 2AR	TCCCCATGCTTCTTCATCC
			1BRF RPP13 3AF	ATTTGGTGCTGACTTCTGGA	1BRF RPP13 3AR	GGTAACACCGCGTCTTGTG
			1BRF RPP13 4AF	CCAAGTGTTGTCCGTCTAAAAT	1BRF RPP13 4AR	TATTCAGGTGGGGAAGCTC
TraesCS1B02G002900.1	1BR RPP13 B	5	1BRF RPP13 1BF	GCCCATGTGATGTGTGAGG	1BRF RPP13 1BR	GCATTGCACGCTTTTCTCT
			1BRF RPP13 2BF	CTGTGTGGTTGTGATGAGAGA	1BRF RPP13 2BR	TCCCAGTGATACTTTGGCTTT
			1BRF RPP13 3BF	TGGAGTACCACTAGCGATCATT	1BRF RPP13 3BR	GACCTTGCATCCCCTACATT
			1BRF RPP13 4BF	CAAGTGTAGCAACGATTCCA	1BRF RPP13 4BR	GAGGAGTTCACCACCGAAG
			1BRF RPP13 5BF	CCCTTGAGACCTATAAGGATGG	1BRF RPP13 5BR	CAAGATCCAGTACAGAGGCAGA
TraesCS1B02G003000.1	1BR RPP13 C	2	1BRF RPP13 1CF	AATCCCGGTTCTTGTTTGA	1BRF RPP13 1CR	TCTTATGCTCAGTTCCTTGACC
			1BRF RPP13 2CF	TCCAATCACACGACCCAAT	1BRF RPP13 2CR	GACCTCCTCCACTGCCTTC
TraesCS1B02G003100.1	1BR NRC B	4	1BRF NRC 1BF	CGAATCAACTCCGACGACT	1BRF NRC 1BR	TGGTGCATTGTTGCTTGA
			1BRF NRC 2BF	CAAGCAACAATGCACCAAA	1BRF NRC 2 BR	TTCCGGTTGCAGAAATGAG
			1BRF NRC 3BF	CATGGAAGATGTAGCCGAGT	1BRF NRC 3BR	CCATAGCACACGAAGATGAAT
			1BRF NRC 4BF	CTGCCAAGGAAGGGATCG	1BRF NRC 4BR	GACAGCCACTGCCAACATT
TraesCS1B02G003200.1	1BR RPP13 D	16	1BRF RPP13 1DF	CCGGGTAGAGGTAGGAGAGA	1BRF RPP13 1DR	CTTTTCACAGCCACGGAAC
			1BRF RPP13 2DF	TCCATGCTATGTGATGAGAC	1BRF RPP13 2DR	AATCGTGCTTACCTTGTCAG
			1BRF RPP13 3DF	TGCTTTGTCCTCTCCTCCTC	1BRF RPP13 3DR	AAACCCACAATTGAGTCATCT
			1BRF RPP13 4DF	CTCCATTCAGGTTTTCACCA	1BRF RPP13 4DR	TCAGCCAATCAATTTTTACTG
			1BRF RPP13 5DF	CCAAAGAATTAGCATGTTGAAA	1BRF RPP13 5DR	GGGGGATCTGGAGTCTCTG
			1BRF RPP13 6DF	TGGCGTATATGTAGTCGGGA	1BRF RPP13 6DR	GCAAAGAAAAGTGTTGGTCTG
			1BRF RPP13 7DF	CTAGGGAAGGAAGGGTCCA	1BRF RPP13 7DR	TGCAGAGGTCGGGTGTGT
			1BRF RPP13 8DF	GATGGATAAAAGCCCTACGC	1BRF RPP13 8DR	GGCAGGCTCTCCCTCACA
			1BRF RPP13 9DF	CCCTTAGTTCCCAAACTCCA	1BRF RPP13 9DR	AGGATCGATGACCGCTTAAC
			1BRF RPP13 10DF	CTACCTTCTTCTGCCCATCC	1BRF RPP13 10DR	ACGTTGCGCTTTGGATTAC
			1BRF RPP13 11DF	ACCCAGTGTTCGTGGAAAT	1BRF RPP13 11DR	TGATACAAAACCCCATCAGG
			1BRF RPP13 12DF	GTATAAGCCGAAAGGACAGAA	1BRF RPP13 12DR	AAGGGGGCAGTAATGATGT
			1BRF RPP13 13DF	GCATGCATCTCCATTTGCT	1BRF RPP13 13DR	TGCTCATTTCGTGGGTACAA
			1BRF RPP13 14DF	CGGTACATTTTCCCATCCAA	1BRF RPP13 14DR	GCAACAGCCAATACCCGTAG
			1BRF RPP13 15DF	CGAGAATGCAAGGAGTCAG	1BRF RPP13 15DR	CAATACTGGCTGGCAATGT
			1BRF RPP13 16DF	GGAGCCAACCGGGATCTT	1BRF RPP13 16DR	TTAAACGGTACTGCCCACATT
TraesCS1B02G003300.1	1BR RPP13 E	16	1BRF RPP13 1EF	CTTGAGAAATCATCCGTTGTC	1BRF RPP13 1 ER	GAGGACAAAGCAATCCGAA
			1BRF RPP13 2EF	ATGGTGAAGCACAAAAATGTC	1BRF RPP13 1.1 ER	CGAAGGAGGAGGAGAGGAC
			1BRF RPP13 3EF	GATGGAAGTCACCTACAACAAC	1BRF RPP13 2ER	TGAAAACCTGAATGGAGAGGA
			1BRF RPP13 4EF	GCCTACAACTCAACCACACC	1BRF RPP13 3ER	CCTGACACCTATCCAAACGA
			1BRF RPP13 5EF	CCAGTCAACCAAGGTAGCAT	1BRF RPP13 4ER	CTCTCGCCTTCTCTCTATCTTT
			1BRF RPP13 6EF	GGTATAACACCCAACACAACC	1BRF RPP13 5ER	GCCATGAACTCTGTCCATTA
			1BRF RPP13 7EF	GGATGGATAAAAGCCCTACGA	1BRF RPP13 6ER	TCTATTAGCGGCGAGGAC
			1BRF RPP13 8EF	CTACCTCATGACACAACACAGA	1BRF RPP13 7ER	GCGACGGTTAGATCTGTTTGT
			1BRF RPP13 9EF	AGTCAGCAAGGGCAACAC	1BRF RPP13 8ER	CGGACACACATCTCTACTCTTC
			1BRF RPP13 10EF	TCACACCCGTCCTCGAAA	1BRF RPP13 9ER	AAACTAAAGGGCTCAAGGAGA
			1BRF RPP13 11EF	ATTTATGCCCTACAGGACCA	1BRF RPP13 10ER	GACGTTGCGCTTTGGATTAG
			1BRF RPP13 12EF	ACGTTAAGGCTGGTTGATGC	1BRF RPP13 11ER	CACTTCAAACTACCAAGCAAAA
			1BRF RPP13 13EF	TCCCCTCATGATCGCTAAG	1BRF RPP13 12ER	GTGCATCCGATAAACAAATTC
			1BRF RPP13 14EF	ATCCAGTGGCCCAAAACG	1BRF RPP13 13ER	TCCCAAGAGTCCAAAAACG
			1BRF RPP13 15EF	ACTTGGTTTACAATTCCTGACC	1BRF RPP13 14ER	GGTACCAGGAACTTCTCCATCA
			1BRF RPP13 16EF	GGCTATAAAAGCTCGAGAAACCT	1BRF RPP13 15ER	CAGAGCACACGAAGATGAAG
TraesCS1B02G003400.1	1BR RPP13 F	13	1BRF RPP13 1FF	GCACTCGCTACCATTCGTC	1BRF RPP13 16ER	ATTAAACGGTACTGCCCACA
			1BRF RPP13 2FF	TACCTCCGTGAAGTTGAATGT	1BRF RPP13 1FR	CTTTAACATACTGCCTTGCGTA
			1BRF RPP13 3FF	CAAGACGCCTCAGTGCATA	1BRF RPP13 2FR	TGGGACAAGGAGACAGAGG
			1BRF RPP13 4FF	TTCATTGTGTTCACCTACCAAA	1BRF RPP13 3FR	AACGGTGATTAGCTCCCCTA
			1BRF RPP13 5FF	GGCCTCAATACTTTACAAGCAG	1BRF RPP13 4FR	TGAATAGTCCCAAGCGGTAA
			1BRF RPP13 6FF	CACCAGAGAAAGAGTCGAAGT	1BRF RPP13 5FR	GGCCCTTCATCCATTCTCT
			1BRF RPP13 7FF	CCAACCTCGTGAATAGATGTTA	1BRF RPP13 6FR	AAGCATGTCCACCACTTACC
			1BRF RPP13 8FF	AGAATTGTAGGAGATTGTGACC	1BRF RPP13 7FR	ACGTTGCGCTTTGGATTAC
			1BRF RPP13 9FF	GGACAATGGGATGAAGAGTTG	1BRF RPP13 8FR	TGATACAAAACCCCATCAGA
			1BRF RPP13 10FF	GAAAACAAAAGTAGGCCAAAC	1BRF RPP13 9FR	TTGCTAATGTATGTGTGCATCT
			1BRF RPP13 11FF	CACATACCTTCGGTGCATAG	1BRF RPP13 10FR	CATTCTGTGGCAAAATCAA
			1BRF RPP13 12FF	AGGAGAATGGCCTGATTG	1BRF RPP13 11FR	TTCTTGGGTTTGGTGATTTC
			1BRF RPP13 13FF	CGAAGAACTGATTATTGCAGA	1BRF RPP13 12FR	CAGAGCACACGAAGATGAAT
TraesCS1B02G003700.1	1BR RGA A	4	1BRF RGA 1AF	ACTCGGGCGTGTCTTCCT	1BRF RPP13 13FR	CCACCAAGATTAGGCCAGT
			1BRF RGA 2AF	TTTGACATGGAGCATCAGC	1BRF RGA 1AR	GCGTGACTTGAGCTGATGC
			1BRF RGA 3AF	CAGGGCAGCGACAGATAA	1BRF RGA 2AR	TGAAAGGATGGAGGGAAAA
			1BRF RGA 4AF	TTGTATGTTGCGGTTGAGG	1BRF RGA 3AR	TGAGAGGCACAACTCCTGA
TraesCS1B02G004000.1	1BR RPP13 G	8	1BRF RPP13 1GF	CAGAAAACCAAAGGAACAGG	1BRF RGA 4AR	GGCTATACGAGAATTTGGGATT
			1BRF RPP13 2GF	CTTCCTTTATCCTTTCCCTTTC	1BRF RPP13 1GR	GAAAACGGTCTCTCCACTGA
			1BRF RPP13 3GF	CCTTTCCTTTTTCCTGTTGC	1BRF RPP13 2GR	GCGATGATGTCCTGATGCT
			1BRF RPP13 4GF	GACATCCCTCCCACAAAACT	1BRF RPP13 3GR	TCAGAGCTTGTCTCTCCTGAA
			1BRF RPP13 5GF	CAGCTTGTTGGGCTTTTACC	1BRF RPP13 4GR	TGGTCTTTGGCTGCTACTATTC
			1BRF RPP13 6GF	CATGTGTTTTGTGAGCCTGT	1BRF RPP13 5GR	GTGCTCGTTGTGTGATTGC
			1BRF RPP13 7GF	AGATGTTCCCCGAGATGTTC	1BRF RPP13 6GR	TGTGAATGTGTTGCATGGTAAT
			1BRF RPP13 8GF	CCCTCATCTTTGTCGGCTA	1BRF RPP13 7GR	GCCTTCAGCGATGTGAGT
TraesCS1B02G004600.1	1BR Lr21 B	5	1BRF Lr21 1BF	AGGAGATGAGATGAGAAGGAAA	1BRF RPP13 8GR	CAACAACTATCTGCCCTGCT
			1BRF Lr21 2BF	TGGTGGTGCAACTTCTTCA	1BRF Lr21 1BR	CAACCACGTCATAGGAGCAC
			1BRF Lr21 3BF	TTCATTTGAGAATTTGCTTCG	1BRF Lr21 2BR	TCTTGTTGGCCGTATCACTC
			1BRF Lr21 4BF	AACAGTGGCAGGACAGCTTA	1BRF Lr21 3BR	CGATCTTCTGGGGAAAATATG
			1BRF Lr21 5BF	AAGGGTGTGGGGTAAATCAA	1BRF Lr21 4BR	CGTTCCTTGGCAGCTAGATTT
TraesCS1B02G002600.1	1BR LRR A	1	1BRF LRR 1AF	GGCATTCACCAAAACATGG	1BRF Lr21 5BR	GAAAAACAAGGCAGCAAACA
			1BRF LRR 1.1 AF	GCTTGTCAACCTCCAAGTTT	1BRF LRR 1AR	TGGAATTAGGCCACCGAAC
TraesCS1B02G002700.1	1BR LRR B	4	1BRF LRR 1BF	AAGTGGAAACGGGAGCTG	1BRF LRR 1BR	CAGACCAGAAAAATGATCCTCA
			1BRF LRR 1.1 BF	GAACCTCCTCGGCTCGTG	1BRF LRR 2BR	CTTGTGATTCTGACCCTTGAAA
			1BRF LRR 2BF	CCGGCGACTCTGAAAAAG	1BRF LRR 3BR	AATTTTCGCCAATGTTTCTG
			1BRF LRR 3BF	GGTCAAATCTGCGGCTCT	1BRF LRR 4BR	GGTATATGCGTACAGGTTGTTG
			1BRF LRR 4BF	GTACATTGGCAACCCTGCT	1BRF RR 1AR	CGTTCCAACACTATGCAATTT
TraesCS1B02G004700.1	1BR RR A	3	1BRF RR 1AF	CGCCCTAAACAACCTCTCC	1BRF RR 2AR	CCTCTGGGCAAGGCTGAT
			1BRF RR 2AF	CTTTCTGGACGCATTCCTG	1BRF RR 3AR	CGCTGCATCTCTCGTCAGT
			1BRF RR 3AF	CGAGCATCAACCACCAAA	1BRF LRR 1CR	CATCCCTTTGATGTGGTTGT
TraesCS1B02G004900.1	1BR LRR C	4	1BRF LRR 1CF	CCATCTTCCACGAGCTACC	1BRF LRR 2CR	CATCCGAAAAGGTAGTCCAA
			1BRF LRR 2CF	AGCGGTACACTGGGTTCAC	1BRF LRR 3CR	TCTTCTGGGATTTGTCCAGTA
			1BRF LRR 3CF	ATAATGGTTTGGCAGTCACC	1BRF LRR 4CR	TACATACTTGGGAGACAATGGA
			1BRF LRR 4CF	TCGAACAACTTCTCAGGTCAA	1BRF RR 1BR	ACACGCATTGAAAACAGCA
TraesCS1B02G005200.1	1BR RR B	17	1BRF RR 1BF	CTGAAGCGAGGAAAGTGGA	1BRF RR 2BR	GGCATACCACATGCAATGA
			1BRF RR 2BF	CTTGTTTTGCTTTCTGCCATA	1BRF RR 3BR	GTCGACTCGCACAAGGAT
			1BRF RR 3BF	GCATTGCGAAAGTGAACTACA	1BRF RR 4BR	GCATGGCAGAACCGAAGA
			1BRF RR 4BF	CCTTTCGGGGTGGATGTAT	1BRF RR 5BR	CGTCTGGGAAAAGGTGGTA
			1BRF RR 5BF	TTAGAGGTGAGCCGGTAGC	1BRF RR 6BR	CCCATTGCTCATGGCTCA
			1BRF RR 6BF	GGACAAAGGCACGGAAACA	1BRF RR 7BR	CCTGCACATAGAAACATTTTAAC
			1BRF RR 7BF	TGCTTTGCTTTCATCACAA	1BRF RR 8BR	GCGGGAAAGAACGACAAT
			1BRF RR 8BF	GATTCGATGCCCGAGTAA	1BRF RR 9BR	CGAGCATCGTGCAACAAC
			1BRF RR 9BF	TTTTCCCGCCTATATCTTCC	1BRF RR 10BR	CGGTATGAGTTTGCCTTGC
			1BRF RR 10BF	ATCGACGGAGGATCACGA	1BRF RR 11BR	CACACACACACAACCCATGA
			1BRF RR 11BF	ACACCAACACCGCAGGAC	1BRF RR 12BR	ACGCCACCACTAAATGTGAA
			1BRF RR 12BF	GCTTCATGGGGCTCAAAAT	1BRF RR 13BR	CCAACAACCCGTCTCGTAA
			1BRF RR 13BF	GAACAGGACCAAGGCAAAA	1BRF RR 14BR	CATCCAACTCTCGCACTGA
			1BRF RR 14BF	TATGAAAGGCAACGCACAA	1BRF RR 15BR	GACGCCCTGTATCCAAAAA
			1BRF RR 15BF	CGAGAGACGAACCATGTGA	1BRF RR 16BR	CTTCTTCGTGCTGCTCCTT
			1BRF RR 16BF	ATCATTGGCGATCTTGTCC	1BRF RR 17BR	GAGAGGAGCCAACTGACGA
			1BRF RR 17BF	CATCTTAGCAGGCAGATCCA	1BRF RR 1CR	TACATCCCGCCTCTCCAC
TraesCS1B02G005600.1	1BR RR C	3	1BRF RR 1CF	ATTTGCCTTTATGCTCATGC	1BRF RR 2CR	CTTCCTGCACCCATACCC
			1BRF RR 2CF	ACCATGCGCTCGTGCTAT	1BRF RR 3CR	TCACGACCAGCAGTCACA
			1BRF RR 3CF	AAGTACAGAGCAGTTTTGAAGC	1BRF LRR 1DR	ACCGAGAAAAGCCCAATC
TraesCS1B02G006400.1	1BR LRR D	5	1BRF LRR 1DF	AGACGAAGTAGAAATGCGAGAC	1BRF LRR 2DR	CCCTCGTCATCAAAGAAGTTGA
			1BRF LRR 2DF	GACTCTGGGCTTGGTTGC	1BRF LRR 3DR	CATAGCGCACAGCCTTGTC
			1BRF LRR 3DF	GTTTGAGGGCAACAGAGGAG	1BRF LRR 4DR	GTCTTCAAAATCACTTACGCAAT
			1BRF LRR 4DF	TGTGGTGAGGTTTCTCTGG	1BRF LRR 5DR	TTTTCCTAGACAATGATGCAAA
			1BRF LRR 5DF	AAGTAGGCCACAAGATTCCA	1BRF LRR 1ER	GCATAGTGAGGTTGCCTAGC
TraesCS1B02G006800.1	1BR LRR E	4	1BRF LRR 1EF	GCAAACACTACGCCTCAAG	1BRF LRR 2ER	ACATCTAACATGATTTGCAGGA
			1BRF LRR 2EF	AATCACAGGCCCAATACCTT	1BRF LRR 3ER	AGAATAGGTCCCTTCCTTCAGT
			1BRF LRR 3EF	TGGTTCCATACCTCCAACG	1BRF LRR 4ER	TGCTGTAATGTAAGCGAGTCA
			1BRF LRR 4EF	GGTAATCATAAACGGAAGATGG	1BRF LRR 1FR	ACGAAGTTTGGGCATTTCC
TraesCS1B02G007200.1	1BR LRR F	4	1BRF LRR 1FF	GGTCGTGGTCAAGGAAGGT	1BRF LRR 2FR	CAATTTTCTCGCAACCAATG
			1BRF LRR 2FF	GCGTCACCTTTTCTTTCTACC	1BRF LRR 3FR	CTCCAGATGAGGTGAGGATGT
			1BRF LRR 3FF	TGTTGGTTCCGGTCTTTGT	1BRF LRR 4FR	AGTGCCTCCACAGCAAAAC
			1BRF LRR 4FF	TCTGGTGCTCATTCAGTCCTA	1BRF LRR 1GR	ACATGAAAACCAGGGCAAG
TraesCS1B02G007300.1	1BR LRR G	4	1BRF LRR 1GF	CCGAATCGAATCAAAGAAGC	1BRF LRR 1.1 GR	CTTCACAAGCATGGAGATTTG
			1BRF LRR 2GF	CACGGGTAAGGTGCTATCTATC	1BRF LRR 2GR	TTAAGGTGAGGTCAATCATCG
			1BRF LRR 3GF	CCCGGTTCCCAAATCTGT	1BRF LRR 3GR	CAACATCAGTTACCGCACGA
			1BRF LRR 4GF	AGGGTTTTCTGGTGCTCATTA	1BRF LRR 4GR	CCTCCACAGCAAATACAGGA
TraesCS1B02G008400.1	1BR LRR H	2	1BRF LRR 1HF	GAAGCACATGCGGTGTGG	1BRF LRR 1HR	TTCTAAAGGTATTGGGCCTGAA
			1BRF LRR 2HF	CAGGTCCAATACACCCAGAAA	1BRF LRR 2HR	GGGTATGGAACCCGTGAT
TraesCS1B02G008800.1	1BR LRR I	4	1BRF LRR 1IF	TAGGCAGCAAGCCATGTT	1BRF LRR 1IR	AAGTTGGTTTAGCATAGGGAGA
			1BRF LRR 2IF	GACATCGGTGGCCAGCTT	1BRF LRR 2IR	TCTTAGATCATGGATTCTTTGCAG
			1BRF LRR 3IF	AGGCAACCTCACTATGCTCAC	1BRF LRR 3IR	AATCGCACCAGGCAAACA
			1BRF LRR 4IF	GGAGCATCTACCCAGCTACAA	1BRF LRR 4IR	TCTATTGGCAAACTGGCTGA
TraesCS1B02G008900.1	1BR LRR J	5	1BRF LRR 1JF	TGCAGCCCACATCTTCCTC	1BRF LRR 1JR	AGGCACGCACGGAGATTC
			1BRF LRR 2JF	GGTGCCTCCAAAGTCCAAG	1BRF LRR 2JR	GGTCCTCCATCGAACAGAC
			1BRF LRR 3JF	AATAAGTTTTTGTCGCCAGTG	1BRF LRR 3JR	GCCTGAGAGACACCAATGTT
			1BRF LRR 4JF	TTCGATTGGGCTTTTCTCA	1BRF LRR 4JR	TCCTGTAAAGCTGAGGTCCA
			1BRF LRR 5JF	AGCTATTGTGAAACCAGGACA	1BRF LRR 5JR	CCTCCACAGCAAATACAGGA

## Sheet: R-gene primers 5BL
IWGSC ID	Set	Tiles	Forward Primer		Reverse Primer
TraesCS5B01G360100.1	RPP13 A	4	5B RPP13 1AF	CATGCGAGAGATGAAGACTATG	5B RPP13 1AR	CGTGGGTGGGTGTAGAAA
			5B RPP13 2AF	CGTCCCTTGACCAGTTTGA	5B RPP13 2AR	GAAGTCATGGCAATCATCTCA
			5B RPP13 3AF	TCATGCTTACTTTGGGAAAAA	5B RPP13 3AR	ACCATGCTCACTTGAAAACAC
			5B RPP13 4AF	TATTGACGGGTTTGGCGTAT	5B RPP13 4AR	CCTACGGATATTGCCACGAG
TraesCS5B01G383800.1	RGA A	4	5B RGA 1AF	GCAAACAATCCCAGATCCA	5B RGA 1AR	GCCGGTTTACCCCTTATCA
			5B RGA 2AF	AACGGAGCAAAATGAGTGG	5B RGA 2AR	AAAAACAATGGGGGTGTTC
			5B RGA 3AF	AATGCCATCAAAGACCTGAA	5B RGA 3AR	GGCTGATTATGGTGGTTGG
			5B RGA 4AF	CGCCACCAGTAGAGGAGTT	5B RGA 4AR	ATACTCGTTGAAGGGATGGA
TraesCS5B01G384300.1	RPP13 B	6	5B RPP13 1BF	CGGCGGTCCTCTGTTTTC	5B RPP13 1BR	CACAACCGACACCACCTTG
			5B RPP13 2BF	GAGGATCAAGGTGGTGTCG	5B RPP13 2BR	GAGTCCAAAACCAATCGAACT
			5B RPP13 3BF	TGCGAAATCATGCTCCTCT	5B RPP13 3BR	TGAGAAGATCCAATATCACCAAC
			5B RPP13 4BF	TCAATACGACGGCAGAGTG	5B RPP13 4BR	ACAGGGAAATCCGCAAGA
			5B RPP13 5BF	TGCACACAAGGATAAAATGG	5B RPP13 5BR	GACCCACATGAGCAGACC
			5B RPP13 6BF	CCACCTCTCTGCCCTCAA	5B RPP13 6BR	AAGAAGAAAAACCCGTGCAT
TraesCS5B01G391900.1	Lr10 A	5	5B Lr10 1AF	CGATCTGCCGAGGTAGTTG	5B Lr10 1AR	TGAAAACGGAGGGTTCCTT
			5B Lr10 2AF	TGACGACAGAGGTGCTTTCT	5B Lr10 2AR	GAAGAAGCAAAGAATCCCATTT
			5B Lr10 3AF	CATTTCCAGGAGTTTTGTTGTC	5B Lr10 3AR	CCAAATCCACCATGTCCTAAG
			5B Lr10 4AF	GCTGCATTCGTTGTTCTTGTG	5B Lr10 4AR	CGCCTTTTCTTTCCCTTCC
			5B Lr10 5AF	GCTTTTGCTCTGAAGGGAGT	5B Lr10 5AR	TCATTGCACATCAAATCCAG
TraesCS5B01G392000.1	Lr10 B	2	5B Lr10 1BF	CACCACCCTTTCCGCCTA	5B Lr10 1BR	AGTACCACCAGGGGAGCAAT
			5B Lr10 2BF	CTTGGCAATCCCACATAAAG	5B Lr10 2BR	CCCTCCTCCGAAATGGTAG
TraesCS5B01G394100.1	Pik 2 A	12	5B Pik 2 1AF	ACCGGGTTGTCACGCTTC	5B Pik 2 1AR	TGCCTTCAGATTGGATTCTTCC
			5B Pik 2 2AF	CAGAACAGCAACCGTCGT	5B Pik 2 2AR	ATGTAGCCGACCCGTAAAA
			5B Pik 2 3AF	TCCAAATAAAAAGGGGCAAC	5B Pik 2 3AR	AGCTCCGGTCCATCTTCC
			5B Pik 2 4AF	GCAATCTTCTTCCGCTTCA	5B Pik 2 4AR	TGTGTGTTTGTGGGCTTGT
			5B Pik 2 5AF	TCACCTCTCGAACCTCTCAA	5B Pik 2 5AR	AGGTTGTCCTCACCATCCA
			5B Pik 2 6AF	CGGCGGATGATGTGACTAC	5B Pik 2 6AR	CGCAGTAGATTTTCGCTACCAT
			5B Pik 2 7AF	TGGAGCAGCAGCATCAGT	5B Pik 2 7AR	CATTCACGCTCACAACCAA
			5B Pik 2 8AF	CGCAGATAAGTGCCCAAAT	5B Pik 2 8AR	GCACCCTGTCATCCCTAAGT
			5B Pik 2 9AF	CTCGTCGGTTGGTTATTGG	5B Pik 2 9AR	TTTTCCCTTTTGACGTTGTG
			5B Pik 2 10AF	AAGAAAGAACGAATGAGACCAC	5B Pik 2 10AR	GATCTCCCCAAGCATTAGC
			5B Pik 2 11AF	GGATGCAATACGATGCAAA	5B Pik 2 11AR	AGCCTCAAAAGTACCCTCCA
			5B Pik 2 12AF	TTCGACCAGAAGGTCAAGG	5B Pik 2 12AR	TGCACAAGCGTGCTCTAAC
TraesCS5B01G396100.1	Pi 21 A	2	5B Pi 21 1AF	ACGCCCCTTTTCAGCTTCT	5B Pi 21 1AR	TTGATGATCTTGCAGGCCTTA
			5B Pi 21 2AF	GCTCGACAGGATCAGAGGTG	5B Pi 21 2AR	TAATGAAGCCCAGCACAACT
TraesCS5B01G401000.1	RPM1 A	4	5B RPM1 1AF	CGAGACAACCCCAGAACA	5B RPM1 1AR	AACAGAGTAAGGCTCGACACA
			5B RPM1 2AF	ACTTCATTGCCCATCACAAA	5B RPM1 2AR	TACGGAACGAACATGCAAA
			5B RPM1 3AF	CCCAACCTTTTATGGGAAGA	5B RPM1 3AR	ATCCACCCGGGAATTTTAT
			5B RPM1 4AF	AGTGTTCTCCCTCCACAGATT	5B RPM1 4AR	GTTGGACGGCTCACTTGTT
TraesCS5B01G401100.1	RPM1 B	6	5B RPM1 1BF	AAACGCAGGGAGAGAAACC	5B RPM1 1BR	TGAGCCAATCCCTTGTCA
			5B RPM1 2BF	TGCACATTTTTGTCTTGCTTC	5B RPM1 2BR	CCTGTGGCATGATCTGGTAGT
			5B RPM1 3BF	GTGCAGCAAATCGGTGAG	5B RPM1 3BR	TTCAGATTTGTCCGTGCTG
			5B RPM1 4BF	CGTGCTGGATGATGTTTGT	5B RPM1 4BR	GCCACCAACCACAGTGAG
			5B RPM1 5BF	CAAGGCGGGTGAAGAAAAT	5B RPM1 5BR	GTACCCTGACTTCCATTGTTC
			5B RPM1 6BF	CGGAAGCCACTTGCAGAT	5B RPM1 6BR	TACGGACAAGGCAAGAAGC
TraesCS5B01G381300.1	RR A	5	5B RR 1AF	CAGGCCGAGCTCAAGAAG	5B RR 1AR	TTTAGGAATGGAGGGAGTACG
			5B RR 2AF	CTCTGCCGAAGAAAACAAAAG	5B RR 2AR	GAGTCATGCTTCAAAATCACCT
			5B RR 3AF	GTTGCAGCGCGAATGATA	5B RR 3AR	GGTAAGAAAATTCCCCGTCA
			5B RR 4AF	CAGACGCCAGATGAATATCG	5B RR 4AR	CGCAGCACCACAAAACATT
			5B RR 5AF	TCAGATCATCGGGTGTCAA	5B RR 5AR	CGGACCTTCAAACCACCTA
TraesCS5B02G363100.1	WAK A	12	5B WAK 1AF	GCGTTGTCGTTCTTGCTTC	5B WAK 1AR	GTTGCCCTCGTAGCCATT
			5B WAK 2AF	AATGGGACTGGCTACACCT	5B WAK 2AR	TGCATCAATGGAGGTCTTTA
			5B WAK 3AF	AGGGACATTTTGGTGGTTG	5B WAK 3AR	TCGAACGGAGGGAGTACG
			5B WAK 4AF	TTGCGAAAACATACCAGGAG	5B WAK 4AR	AGATTTGAGCCGACCTTGA
			5B WAK 5AF	GCTTGATTGTCGGTCGTGT	5B WAK 5AR	CTCCGCAAGGAGATGAAAC
			5B WAK 6AF	CGAGTGGCTATCTCCTCCA	5B WAK 6AR	GTCGGTCAGCCTTCCATT
			5B WAK 7AF	GGGAGAGGAAGGGGTGTG	5B WAK 7AR	GCCTGTATGTAGCCCGTGA
			5B WAK 8AF	TCCCTAAATGAAGCGAGACA	5B WAK 8AR	CAACCAAACACGCCCTATG
			5B WAK 9AF	CCTTGGATGTTGCCCCTAT	5B WAK 9AR	ATTGAGCCCACCAGAGCA
			5B WAK 10AF	CCCATAGACGCCCAAAAA	5B WAK 10AR	GCAATACTCAAGCGCCATC
			5B WAK 11AF	CGTTGATGGTGGTGCTACT	5B WAK 11AR	TGGGGAGTTTTTGGTTTTC
			5B WAK 12AF	GAATGGGGGCTTGATACTG	5B WAK 12AR	TCGTCATTTCCGTTGAGGT
TraesCS5B02G366400.1	WAK B	3	5B WAK 1BF	GGCGGCAGCACAAGTAGT	5B WAK 1BR	CGGTGAGGTAAGGGTTGCT
			5B WAK 2BF	ATGCCCCGACCATATAGC	5B WAK 2BR	GCAATGATTCTCCTTCTTCCT
			5B WAK 3BF	GAGCAACGCAAAACGAAAG	5B WAK 3BR	CGCGGATAGCTGGAACTCT
TraesCS5B02G366900.1	WAK C	3	5B WAK 1CF	GCTGTTGCCCTTTCTGTTG	5B WAK 1CR	CCGGAGCACACGAACATA
			5B WAK 2CF	GACGGGTACGAGGGCAAT	5B WAK 2CR	CTTGGATGGCGGTTTCG
			5B WAK 3CF	GCTCTCGCGTATCTTCACTCT	5B WAK 3CR	GGCATCTTGATGAAAACAAATAA
TraesCS5B02G367200.1	WAK D	3	5B WAK 1DF	GCTGGTGCTGCTGATCTC	5B WAK 1DR	TAGCCCTCCTTGCACTCAC
			5B WAK 2DF	AGACGGGCTGGTTTGACTC	5B WAK 2DR	CGATGTCTGCCCTATGAGAA
			5B WAK 3DF	GGGGAAGTCGTTGAGACAC	5B WAK 3DR	CCACTGCCACGTATTTCCT
TraesCS5B02G367300.1	WAK E	2	5B WAK 1EF	GGCACACCACACGACCAT	5B WAK 1ER	TTGCACCCCTACTCAACAGA
			5B WAK 2EF	GCTGGCTAATGGTGCTTTC	5B WAK 2ER	TGCACCCCTACTCAACAGAG
TraesCS5B02G367600.1	WAK F	4	5B WAK 1FF	TCGCTGGTCCTGTTGCTA	5B WAK 1FR	CCGTATTCTTCTGGCTGCT
			5B WAK 2FF	GGACGGGAGAGAGGCTAC	5B WAK 2FR	AAGGTCACATAGCCAAACGA
			5B WAK 3FF	TCCAGCAACGCACTCCTA	5B WAK 3FR	CATCACTTTTCTCCGTCAGC
			5B WAK 4FF	TTTTGGAGCATCAAGGTACG	5B WAK 4FR	GGTCCTCGGATCTCTCGAC
TraesCS5B02G367700.1	WAK G	11	5B WAK 1GF	GGCCCGTCTTACTGCTACC	5B WAK 1GR	GTTGAGATGCCCATATTCGTT
			5B WAK 2GF	TTTGAAGCGGATGCCAAG	5B WAK 2GR	TGCATGTGAAGGAAGTTTCG
			5B WAK 3GF	TCTTTTATTTTGGGGCGAAG	5B WAK 3GR	TATTGTCGGTGCGTCCAG
			5B WAK 4GF	AACCGCCATAAGAAACACAA	5B WAK 4GR	CATTTATAGTTGACCAAGGATCG
			5B WAK 5GF	GGACATGGGCTTCACACTAAT	5B WAK 5GR	CTTGGCCAGCTAAAAATTGG
			5B WAK 6GF	GCTGGATGGGTACAAAAATAAC	5B WAK 6GR	CAAAAATACGGCACTACAACG
			5B WAK 7GF	CTATGTTCCATTTGATGTTTGG	5B WAK 7GR	CCGCATTAGTTTTTGAGGAG
			5B WAK 8GF	ACGTGCCCACTACATAAAAGA	5B WAK 8GR	GCTTGTTGAACCACCCTTC
			5B WAK 9GF	CGGGCCATCCTTAGTAGTTGT	5B WAK 9GR	CATCCGCACCATGTTTTTG
			5B WAK 10GF	TGCGAGCTTAATTTGCATC	5B WAK 10GR	GTTAGCAGTTCCACAAGGACA
			5B WAK 11GF	CCTTGGAAGAGCTAGAGAAGGA	5B WAK 11GR	TCAAAGTGGTGGTTTTGTGC
TraesCS5B02G367900.1	WAK H	10	5B WAK 1HF	ACCACGCGACCATCTACTC	5B WAK 1HR	CGGATTTAACCTTGGCATC
			5B WAK 2HF	CTCGATTGGGAAGTGATGG	5B WAK 2HR	GGTGCATGTATCAAGGCAAA
			5B WAK 3HF	CACTGAAGTTGCCATGACG	5B WAK 3HR	AGGATAGAGGGGCGATGAC
			5B WAK 4HF	CCCTCAATCATCGGTAGGAA	5B WAK 4HR	GGCTGGAACATCAGACACC
			5B WAK 5HF	TCTTCCACCACCCACCTC	5B WAK 5HR	TTGGACGGACCTCACACTC
			5B WAK 6HF	CGCCCAAGGAAAACATAAA	5B WAK 6HR	TGCGGTGGAACTGGTAGAT
			5B WAK 7HF	GGATCAAGCCCGAAAAGG	5B WAK 7HR	TCAGCAAATGCACGGTAGA
			5B WAK 8HF	CGTGCATTTGCTGATGTTC	5B WAK 8HR	TTTTCCGCTGTGGTATGCT
			5B WAK 9HF	GCCAAGCACACATCTCCAC	5B WAK 9HR	CACCTTCTTCGGTTTCTTGATT
			5B WAK 10HF	TGAGCAGCGTCATAGGAGT	5B WAK 10HR	TTCCATACTGTACCGCCTGA
TraesCS5B02G368000.1	WAK I	4	5B WAK 1IF	GCGGCACTCGTGGTAGTAG	5B WAK 1IR	TGGTAATGGTATGCCTGATTCT
			5B WAK 2IF	CCCACTTTGCAGACTACGG	5B WAK 2IR	TTGGAGGGTGTGAAGGATAA
			5B WAK 3IF	GAGGGTGCTTGGATACGTTTT	5B WAK 3IR	ACCACCGAGTTTGCGTGT
			5B WAK 4IF	ACACGCAAACTCGGTGGT	5B WAK 4IR	TTCCTATAAGCTGAAATTGGTTG
TraesCS5B02G368200.1	WAK J	5	5B WAK 1JF	TCATCCTCATAGCGAGCAC	5B WAK 1JR	GGCCCTTCCTTCTTCTTCA
			5B WAK 2JF	AGGGTACACGAGGAGGATATG	5B WAK 2JR	GCGGGAAAACAAATGAAGTG
			5B WAK 3JF	GCACCCCTTTTGTCTCCA	5B WAK 3JR	AGATGGCAGCACTTTCCAA
			5B WAK 4JF	TCACGACCCCCGTATGCT	5B WAK 4JR	ATGCCCTCCACCACCAAT
			5B WAK 5JF	AAGCATCGGAGAGCACAAG	5B WAK 5JR	CTTCCTTAGCCACCGCATT
TraesCS5B02G369600.1	WAK K	1	5B WAK 1KF	TGCTACAGGTGGTGTTCGAG	5B WAK 1KR	CAAGTTTTCTTGCCCTCTCTTA
TraesCS5B02G371800.1	SerThPK A	7	5B SerThPK 1AF	GCCTCACACTTTCCCCTTT	5B SerThPK 1AR	ATGAAGCGAGGTATGTTAGACG
			5B SerThPK 2AF	AAACAGACGCCCCCATTC	5B SerThPK 2AR	GGATGTGACGGCAATACCAT
			5B SerThPK 3AF	GTGAAATACTTGGGTGGATCTT	5B SerThPK 3AR	TGAGAAGGGGTATGAGAGCA
			5B SerThPK 4AF	TTCCTTGGTTTCGGGTTGT	5B SerThPK 4AR	AAAAATGCATGCGGAAACT
			5B SerThPK 5AF	CTGTCGCATGTGTGTAGAGACT	5B SerThPK 5AR	AACCTTTCCCAAGACAAAGACA
			5B SerThPK 6AF	GGACATGACTGGCTATTAGGG	5B SerThPK 6AR	CTGGCCGAAGGCTCGTAT
			5B SerThPK 7AF	GCTCCTAAGTTTCCTTGTTTGT	5B SerThPK 7AR	TTTGATCTTTACCATGCCATT
TraesCS5B02G380300.1	LRR A	1	5B LRR 1AF	CGAGCCATCAACCTCCTT	5B LRR 1AR	GACCCATCACTCACGACAA
TraesCS5B02G380800.1	LRR B	2	5B LRR 1BF	CCCTCTCGAAGCCAAGATT	5B LRR 1BR	CTCGAAGGCGATGCACTG
			5B LRR 2BF	TCCAACACATCATCCTTCTCG	5B LRR 2BR	GCTCGAAGGCGATGCACT
TraesCS5B02G382000.1	LRR C	10	5B LRR 1CF	ATCTCCGCCACACCCTCT	5B LRR 1CR	CGTTCACCTTGGAAGTCGTC
			5B LRR 2CF	GGTGGACTACATACGGAGCAA	5B LRR 2CR	CCTCACACACAGGCTCACAG
			5B LRR 3CF	TATTGTTGCCTATCTCTTGCTG	5B LRR 3CR	GCCAACATAGCGTTTAGGATA
			5B LRR 4CF	CCGCTTGTCTTCTGTGTCAA	5B LRR 4CR	CCAGGTCAGTACATTCCGAAC
			5B LRR 5CF	CAGATACAGTTAAGGCGTGCT	5B LRR 5CR	TGAAGTATCACGCCATAGGAA
			5B LRR 6CF	GTGTTTCACACAACAAAGTTCG	5B LRR 6CR	CCTGTTTTTCATTCTGCAAGTTA
			5B LRR 7CF	TGATTTAAGTGGGTAAGCTCCA	5B LRR 7CR	CCTTGAAACTACTGGCCAAA
			5B LRR 8CF	CCTATGCGCCAAAAGCTG	5B LRR 8CR	TTTCTTAGGTAGGCTGCAACG
			5B LRR 9CF	TTGGAAACAGTGCACCTACA	5B LRR 9CR	TTCAAATGGACTACAACATACGG
			5B LRR 10CF	GGTTTTGAGTTCTTGCTCCTG	5B LRR 10CR	GCACAATGAGCGGTTCTCT
TraesCS5B02G383600.1	Dir A	2	5B Dir 1AF	ACAATCAGCCAACACTACGC	5B Dir 1AR	GGCTTACAGTTCCCCGAATAC
			5B Dir 2AF	ATTCCGAATCGTGCGAATA	5B Dir 2AR	TCCGATCAGCAGAAGACGTA
TraesCS5B02G384600.1	WRKY A	4	5B WRKY 1AF	GGCGGCGTAGTTTTGGTAG	5B WRKY 1AR	GGGCCAGGACTGGATGTC
			5B WRKY 2AF	CCTCTCCTGCGTTTTTCCA	5B WRKY 2AR	CCATCCTCCTTGCCGATA
			5B WRKY 3AF	GCTCTAACTGTACGGGGTCAT	5B WRKY 3AR	GGTGAAGTGTGCTGGGAAG
			5B WRKY 4AF	CAGAGTTAGAGCTTCCTTTTGC	5B WRKY 4AR	TCTCCTGAAAGAGCTGAATCAC
TraesCS5B02G390900.1	Dir B	2	5B Dir 1BF	AGCTTGGACTGGGACAGC	5B Dir 1BR	CGAGGGTATGTGCATGTGTC
			5B Dir 2BF	ACACTCGGACAACAAAAGGA	5B Dir 2BR	TTGTTGGTTAATGGCACGA
TraesCS5B02G391000.1	Dir C	2	5B Dir 1CF	TCGTCATGCCCAACTCAT	5B Dir 1CR	CGTGCCCAGTCGGTACTT
			5B Dir 2CF	CCCAATAAATCAGCTCAAAACA	5B Dir 2CR	TCACGCATACCACAAGAACA
TraesCS5B02G391100.1	TF A	2	5B TF 1AF	GACGATCCAAATCGAGACG	5B TF 1AR	GTTGGGTGGAACTGGAAGA
			5B TF 2AF	GAGGCAGCATCGGCACTT	5B TF 2AR	CAGATAGTCGGGAGCCAACC
TraesCS5B02G393400.1	LRR D	5	5B LRR 1DF	CGATGGAATCATGGACACA	5B LRR 1DR	AAATCGCTTCAAGGTGTGG
			5B LRR 2DF	AACAACACGCCTTCATTGG	5B LRR 2DR	CCCGAGAATTTGTTTGCC
			5B LRR 3DF	ACCGGCGTCCTTCCTGAT	5B LRR 3DR	GGCCTATGACACTGGTTGGAC
			5B LRR 4DF	TCAAACCTCACGGTGCAA	5B LRR 4DR	GGAGCCTTGCAGTAGGTGA
			5B LRR 5DF	CATCGCGGAAGAGTGACA	5B LRR 5DR	CCGTACGTAGCGTCCGTCT
TraesCS5B02G397300.1	SerThPK B	12	5B SerThPK 1BF	TACTTGTTCATTTGAGGCCATA	5B SerThPK 1BR	GGACGACGAAGGTGGAAT
			5B SerThPK 2BF	GACGACGACGACCCCTAT	5B SerThPK 2BR	CCAGTGCCATCCTCCAAT
			5B SerThPK 3BF	CAGTTAGCAAGCATGTCCAAT	5B SerThPK 3BR	TAGTTCAAGGCGACGTTCA
			5B SerThPK 4BF	CATTTCTGTTTCTGCTCATGG	5B SerThPK 4BR	AAGACTGTGTGCATGTGTGTC
			5B SerThPK 5BF	CAGCCATCCAAATGTTGTG	5B SerThPK 5BR	TGCTTCAAGGACACTGACA
			5B SerThPK 6BF	ATTGATGGGAAGTTTGACCA	5B SerThPK 6BR	TGCACAGAAAATCCAACTGC
			5B SerThPK 7BF	CCTGCAAAAATAGAAGTTTGGT	5B SerThPK 7BR	CATACACACCAATAAAAGGCAGT
			5B SerThPK 8BF	GCTCTGTGCATTGTTTTTCTT	5B SerThPK 8BR	TGCCACCTTTTCCACATTAC
			5B SerThPK 9BF	ACTAAGCGTCTACCCTCTACAAG	5B SerThPK 9BR	ACATGACGAGGAAACAGTGC
			5B SerThPK 10BF	CCAGCTGCCTGACTCTGAT	5B SerThPK 10BR	GTTGAACGTGGCATTGTTTTA
			5B SerThPK 11BF	GGTAGCATCAACTCTTTCACG	5B SerThPK 11BR	GAACCATTCCCTCGATCATT
			5B SerThPK 12BF	CTTCCTGACATCCAAGAACCT	5B SerThPK 12BR	AATGCCCGCCATGAAAAT
TraesCS5B02G397900.1	LRR E	7	5B LRR 1EF	GAGAGGCGACGAGGAAAGT	5B LRR 1ER	GCCGGAAAGATCCAAGAAG
			5B LRR 2EF	GCTCTCCTTGCCCTCCTTG	5B LRR 2ER	CGCTGGAATTGAGCCTGAC
			5B LRR 3EF	CCCAGGGAGCTAGGGAAC	5B LRR 3ER	AGACAGTGATACTGGGGTAAGG
			5B LRR 4EF	GCAGTTGGAATCACTGGAGA	5B LRR 4ER	CGCATACTCTGGAGCAACATAC
			5B LRR 5EF	TAACTTGGAAAGGTTCATACAG	5B LRR 5ER	CACAGCCTAAAATACAGTTGCAC
			5B LRR 6EF	CCTGGGCTTGCATGCTTT	5B LRR 6ER	CGAAAATTGGCATGTAGCATCT
			5B LRR 7EF	CAGTATCGGAGGGATGAATTT	5B LRR 7ER	CAGATCGCATCCGTTGTC
TraesCS5B02G401900.1	EDR A	4	5B EDR 1AF	GATGCTTAGGGCGAGGTACTA	5B EDR 1AR	AAGGAGGGGGATGGATATG
			5B EDR 2AF	ACGCAGGGAATGGTGAGG	5B EDR 2AR	GGCATGCTGACAGACGAAATA
			5B EDR 3AF	TGCTGACGAAACTGACGATT	5B EDR 3AR	CGCTCTCGGAAGGTCTCA
			5B EDR 4AF	TTGCCTACCTACCCTACTACCA	5B EDR 4AR	GGCAACTTGGGCAATCTC
TraesCS5B02G402100.1	RPK A	3	5B RPK 1AF	GCCGAGTGGGAGAGGGTA	5B RPK 1AR	CCGGCTCTGCAACCATTAC
			5B RPK 2AF	TGCACTGGTTACGTCGTTC	5B RPK 2AR	GGATTGCCTCGCTTGATT
			5B RPK 3AF	GCGCTATTTCACCTTCGTG	5B RPK 3AR	AGCATTACCAGATTTCTCCATACT
TraesCS5B02G403300.1	SerThPK C	6	5B SerThPK 1CF	GGCAACCATGAAGTTTTGAT	5B SerThPK 1CR	CCAGCTGACCACTTGCTG
			5B SerThPK 2CF	TCCGATGCCGAGAAAGAA	5B SerThPK 2CR	AACCGTTCCATCAAACACC
			5B SerThPK 3CF	AATCACTCGATTTCGCTCAG	5B SerThPK 3CR	TTGGCCTATACGGCATTGA
			5B SerThPK 4CF	TGGCAGATAATAAGCAACGAC	5B SerThPK 4CR	GTAGCACCTTCACACTTCCAG
			5B SerThPK 5CF	TAAGGATCCCTCTCGTCCA	5B SerThPK 5CR	AGAATTTCCCACATCACAACA
			5B SerThPK 6CF	CTGAAAGCATGCCCAAGAC	5B SerThPK 6CR	GATTTTGAAACAGATCCGATG
TraesCS5B02G403700.1	5B Chi A	2	5B Chi 1AF	GAACCGTGCATCGTCCCTCA	5B Chi 1AR	GGGTTGTTTACCAGATCCAA
			5B Chi 2AF	AGCAGCGTTGACATGCTTA	5B Chi 2AR	CTCCACCATTGACTATTTAAGGAA
TraesCS5B02G404200.1	5B PerOx A	1	5B PerOx 1AF	GTGCTTGGGCTTGCCACT	5B PerOx 1AR	GTGTTGGCGAGCCTGTCA
TraesCS5B02G404300.1	5B PerOx B	2	5B PerOx 1BF	AATCGATCACTCGCACCTAC	5B PerOx 1BR	GTGTCATCTGGCCCTGGA
			5B PerOx 2BF	GCACAGAGAAGACGGCAAAC	5B PerOx 2BR	TGAATCCGACCAAAACCAAT
